# Supplementary material for: Transcriptome and Metabolome Profiles Reveal the Underlying Mechanism of Fat Deposition Changes in Three-Way Crossbred Yak for High-Quality Beef Production
Source: Animals (Basel). 2025 Sep 4;15(17):2599. doi: 10.3390/ani15172599 (PMC12427193; doi:10.3390/ani15172599)
Supplement: Supplementary file 1 [file animals-15-02599-s001.zip › Supplementary Tables.xlsx]

## Sheet: S1. RNA-Seq_Statistic
sample	library	raw_reads	raw_bases	clean_reads	clean_bases	error_rate	Q20	Q30	GC_pct	total_reads	total_map	unique_map	read1_map	read2_map
MF1	FRAS220101132-1a	46531530	6.98G	45042316	6.76G	0.03	97.52	93.05	47.02	45042316	26973996(59.89%)	26159250(58.08%)	13080334(29.04%)	13078916(29.04%)
MF2	FRAS220101137-1r	48497648	7.27G	47876134	7.18G	0.03	96.63	91.11	51.9	47876134	40700923(85.01%)	39783472(83.1%)	19950299(41.67%)	19833173(41.43%)
MF3	FRAS220101142-1r	47637552	7.15G	46364350	6.95G	0.03	96.24	90.45	49.46	46364350	30930816(66.71%)	30107928(64.94%)	15111967(32.59%)	14995961(32.34%)
MF4	FRAS220101147-1r	45283686	6.79G	44779244	6.72G	0.03	96.38	90.51	50.49	44779244	36687511(81.93%)	35928258(80.23%)	18071525(40.36%)	17856733(39.88%)
MF5	FRAS220101151-1r	45451776	6.82G	44423322	6.66G	0.03	96.9	91.67	48.14	44423322	32360789(72.85%)	31634607(71.21%)	15832176(35.64%)	15802431(35.57%)
MF6	FRAS220101156-1r	45468750	6.82G	44098202	6.61G	0.03	96.84	91.63	49.79	44098202	35512610(80.53%)	34594980(78.45%)	17313186(39.26%)	17281794(39.19%)
HF1	FRAS220101161-1r	47011808	7.05G	45769286	6.87G	0.03	96.97	91.89	50.19	45769286	41446395(90.56%)	40738999(89.01%)	20356026(44.48%)	20382973(44.53%)
HF2	FRAS220101166-1r	47072444	7.06G	45690890	6.85G	0.03	96.89	91.7	51.39	45690890	43178313(94.5%)	42189984(92.34%)	21107520(46.2%)	21082464(46.14%)
HF3	FRAS220101171-1r	47819336	7.17G	46909774	7.04G	0.03	96.84	91.64	51.2	46909774	44301639(94.44%)	43417440(92.56%)	21724284(46.31%)	21693156(46.24%)
HF4	FRAS220101180-1r	45574066	6.84G	44344646	6.65G	0.03	96.23	90.14	49.75	44344646	36900620(83.21%)	36133118(81.48%)	18161364(40.96%)	17971754(40.53%)
HF5	FRAS220101184-1r	46965518	7.04G	44887844	6.73G	0.03	96.16	90.08	49.61	44887844	40212571(89.58%)	39494584(87.99%)	19862627(44.25%)	19631957(43.74%)
XF1	FRAS220101200-2r	38050738	5.71G	36890426	5.53G	0.03	97.2	92.47	49.92	36890426	34706836(94.08%)	34017068(92.21%)	17048198(46.21%)	16968870(46.0%)
XF2	FRAS220101205-2r	39898758	5.98G	38411818	5.76G	0.03	96.99	92.1	47.93	38411818	26722508(69.57%)	26016237(67.73%)	13041553(33.95%)	12974684(33.78%)
XF3	FRAS220101210-1r	46065256	6.91G	45277580	6.79G	0.03	96.79	91.79	50.92	45277580	39990001(88.32%)	39148272(86.46%)	19666629(43.44%)	19481643(43.03%)
XF4	FRAS220101215-1r	46684438	7G	45998702	6.9G	0.03	96.97	92.25	51.49	45998702	41378915(89.96%)	40523464(88.1%)	20325167(44.19%)	20198297(43.91%)
XF5	FRAS220101221-1r	45959314	6.89G	45236610	6.79G	0.03	97.61	93.5	48.2	45236610	28178066(62.29%)	27653364(61.13%)	13777128(30.46%)	13876236(30.67%)
XF6	FRAS220101225-1r	44709668	6.71G	43971624	6.6G	0.03	97	92.15	51.19	43971624	41120711(93.52%)	40320637(91.7%)	20210619(45.96%)	20110018(45.73%)
PF1	FRAS220101230-1r	44657022	6.7G	44032328	6.6G	0.03	96.8	91.75	49.82	44032328	39568579(89.86%)	38827183(88.18%)	19524071(44.34%)	19303112(43.84%)
PF2	FRAS220101236-1r	45119938	6.77G	44391778	6.66G	0.03	96.7	91.53	51.61	44391778	41459085(93.39%)	40642412(91.55%)	20467516(46.11%)	20174896(45.45%)
PF3	FRAS220101240-1r	44124232	6.62G	43277880	6.49G	0.03	97.04	92.29	50.57	43277880	40875394(94.45%)	40186309(92.86%)	20114512(46.48%)	20071797(46.38%)
PF4	FRAS220101246-1r	44695608	6.7G	44044608	6.61G	0.03	96.84	91.83	51.96	44044608	39858642(90.5%)	39027425(88.61%)	19591966(44.48%)	19435459(44.13%)
PF5	FRAS220101250-1r	46780250	7.02G	45984404	6.9G	0.03	97.45	93.27	51.31	45984404	39030865(84.88%)	38262353(83.21%)	19086821(41.51%)	19175532(41.7%)
PF6	FRAS220101255-1r	43199424	6.48G	42161486	6.32G	0.03	97.3	92.92	50.01	42161486	39584931(93.89%)	38945375(92.37%)	19461211(46.16%)	19484164(46.21%)

## Sheet: S2.RNA-Seq_expression
geneID	MF	XF	PF	HF	gene_name
100034674	20.7584	9.45736	6.23103	6.74483	BEX3
100036590	0.0579327	0	0.111754	0.162145	NKG2C
100036592	0.149415	1.92535	0.856831	1.73703	FUT7
100048947	2.04097	2.00922	1.28029	1.6274	RNASEL
100048949	0	0	0	0	ADAM3A
100101492	20.5005	21.0565	24.305	26.4803	STK24
100113475	0	0	0.138602	0	DEFB124
100124404	0.0322742	0.0607669	0	0.187761	ULBP17
100124428	6.44852	11.4721	10.6056	12.7032	NCBP1
100124429	2.01239	1.81936	1.33241	2.8882	ZFP30
100124430	3.23136	6.00338	3.07746	4.40866	ARHGAP4
100124497	3.72256	2.90541	3.63579	4.27577	LOC100124497
100124498	9.9824	9.04698	8.34334	9.76529	XPO7
100124500	0.103446	0.192571	0.0621178	0.37544	DUSP27
100124501	3.6385	3.08334	3.27191	4.40617	FGD1
100124502	1.91748	2.09779	2.25731	2.61171	KCTD7
100124505	2.75862	4.25487	3.06455	3.53773	PDE4B
100124506	0	0	0	0	FAM46D
100124507	5.18598	4.52636	4.5971	6.73803	LIG1
100124510	27.4809	24.9461	26.2169	22.0848	BAP1
100124511	8.51871	6.08472	4.78663	3.98147	ZNF177
100124517	11.0861	8.79065	12.2849	12.1686	KHNYN
100124518	1.76129	1.3678	1.71675	1.34763	ZNF420
100124519	1.25677	3.11051	2.21262	2.01093	NKRF
100124520	0.546469	0.343552	1.08112	0.930799	GNAL
100124521	10.0141	13.3603	20.3741	17.9298	SLC25A37
100124522	13.2779	18.1236	17.8721	19.7037	INTS8
100124525	0.435226	1.17874	0.420511	1.16562	CX3CR1
100125221	13.6084	13.6859	16.9421	12.7734	UBAP2L
100125222	11.1891	11.9184	17.9142	13.8627	RAVER1
100125224	13.8642	13.1434	18.2639	16.6363	PIP5K1A
100125225	0	0	0.0150671	0	SLC17A6
100125231	1.21087	0.610229	1.50027	1.80479	MAGED4B
100125232	0.0171781	0	0	0.13825	OTP
100125233	5.92914	5.66156	3.49612	5.75152	STAU2
100125235	0.104212	0.0489921	0.0896419	0.269141	CCDC96
100125236	4.73681	6.34781	6.7008	4.45327	MCPH1
100125237	4.2507	6.35073	5.15423	7.49042	HACD3
100125238	11.3225	10.6727	13.5765	11.066	ERCC2
100125239	10.118	10.5318	9.49714	11.076	CCDC127
100125240	14.5358	21.7236	25.2902	25.6816	PLN
100125264	0.450698	1.34873	0.433981	1.42675	NUP210
100125265	0.907012	1.24467	1.44251	1.48317	GALNT4
100125266	0	0	0	0	LOC100125266
100125267	10.8743	40.8523	20.3356	13.9022	LIPA
100125276	0.512325	0.264215	0.143312	0	GNG4
100125278	0.595102	1.23877	0.5843	0.745237	ZNF774
100125281	0.491217	0.105149	0.326087	0.503725	TMEM26
100125282	0.0258719	0.0418279	0.464684	0.164054	CDHR5
100125284	0	0	0	0	NEPN
100125285	11.8718	7.21182	10.7197	13.1951	SNX21
100125286	14.1707	15.8114	12.6504	14.5004	FAM177A1
100125287	4.62887	3.52097	3.225	4.57996	ATRIP
100125289	18.1588	16.7597	17.5665	19.1151	C9H6orf120
100125299	5.96632	4.20484	5.5042	3.92225	EME1
100125300	0.391422	0.835028	1.01918	0.503011	CCDC157
100125301	3.16722	4.59018	4.87849	3.91477	PCDHGC3
100125302	1.73201	1.68926	1.74541	2.31919	TMEM8B
100125303	0	0.0328067	0.181123	0.244209	GRTP1
100125304	7.66037	5.44131	5.05201	6.32179	ZNF613
100125305	19.8795	14.8248	19.2079	18.9632	ACTR1B
100125306	4.2559	5.42745	4.33592	5.76443	COG5
100125307	2.70428	2.09257	1.2554	2.09008	EEF1AKMT3
100125308	5.37477	5.23372	5.26584	4.85226	KCTD5
100125309	105.009	123.788	102.851	77.0182	TSC22D3
100125310	24.6446	21.6332	18.8284	21.5566	B3GALNT2
100125312	7.6617	8.3542	6.36564	7.98483	UBAC2
100125313	84.765	55.0701	88.1272	76.6542	BTNL9
100125314	14.5838	16.6169	18.203	21.6457	ALG12
100125315	14.9954	12.8481	14.8011	14.4784	TEAD2
100125317	6.22541	10.3261	13.6064	8.75642	ERO1A
100125318	58.7991	63.294	53.9485	55.5941	IK
100125320	27.752	10.6568	18.8243	15.5207	TPRN
100125388	0.254509	0.254371	0.209835	0.117562	ZNF891
100125389	0.0570053	0.143246	0.097878	0.100011	MACROD2
100125390	24.7554	13.6415	15.0744	15.4503	B4GALT2
100125412	0.226393	0.545587	0.323442	0.198298	CEP295NL
100125413	7.94705	9.97362	8.57742	6.47529	ZNF705A
100125414	0.719924	2.29583	0.746989	0.866465	C25H16orf54
100125415	2.3636	6.96122	1.72552	3.48264	GIMAP7
100125416	3.20639	4.48212	3.91676	4.66624	ACTL6A
100125578	1.64009	1.9173	0.855027	1.61647	SUGCT
100125579	0.455369	0.422101	0.444478	0.905573	ZNF554
100125581	3.1946	3.32431	2.79997	2.93197	ZNF75D
100125591	7.97685	11.9739	8.19662	10.8931	IRF7
100125592	12.6263	12.109	12.352	14.9832	RUSC1
100125601	3.5866	1.72832	1.30046	2.3318	TLCD1
100125760	35.7001	45.7935	36.1405	31.6386	DPP7
100125761	0.119961	0.175337	0.0725758	0.0993308	PLCXD1
100125763	138.627	28.7007	26.7542	57.3438	NREP
100125764	0.0105575	0.22994	0.269443	0.0899837	SERPIND1
100125774	0.381379	1.75594	0.464932	0.785823	STK32A
100125775	0.0196192	0.147347	0.0781324	0.110387	IGSF1
100125776	0	0.00537044	0.0815077	0	LOC100125776
100125777	19.6382	15.4553	19.32	20.8461	BTBD6
100125778	50.8694	49.4692	53.3366	52.5667	RING1
100125779	11.2913	12.0492	11.8078	9.54884	PCYT1A
100125833	6.4845	12.8843	15.7342	20.3378	RERGL
100125834	74.4136	106.288	118.456	113.812	STOM
100125835	3.36233	5.97908	5.44327	5.2808	PCYOX1
100125836	19.3687	27.502	24.6626	24.4799	WDR5
100125876	8.2775	7.74196	8.57181	6.46711	GLMP
100125877	10.2552	8.63526	7.2963	7.96822	POLR2M
100125878	0.271719	0.154057	0.0592046	0	SSLP1
100125879	20.432	24.8615	18.8382	20.2459	RRP36
100125880	20.1591	17.5846	17.1424	20.084	C29H11orf68
100125881	26.2048	35.6317	26.8286	34.2299	RAB8A
100125882	10.6941	13.8514	12.986	11.5486	AARSD1
100125883	19.9891	21.1741	20.5555	24.252	KAT8
100125913	0	0	0	0	LOC100125913
100125914	1.46207	2.85699	2.0291	2.19559	NT5DC1
100125915	0.021277	0.029529	0	0.140489	CTXN3
100125917	19.1093	21.5707	21.0861	26.823	RFXANK
100125919	223.081	155.189	177.807	166.689	NPDC1
100125920	0	0	0	0	CCDC54
100125921	17.8685	20.618	16.2101	23.2219	TMEM9
100125922	45.1374	41.0473	41.8913	43.7192	RER1
100125923	7.73178	10.9244	11.1317	18.2491	SCO2
100125924	5.00933	2.47177	1.46355	2.31371	CTXN1
100125925	0.517293	1.01316	1.02746	0.467419	FAM228B
100125926	33.7679	45.2765	43.6747	51.4322	TMED7
100125927	17.3533	14.7608	14.7112	14.3756	PDCD6
100125928	0.183556	1.30844	1.13787	0.384125	HILPDA
100125936	0.0452356	0	0	0	CSMD3
100125937	1.02482	0.935505	1.13835	1.10261	SNX22
100125938	12.6335	15.0264	10.2125	11.5811	UBFD1
100125939	3.8234	4.28085	5.50066	5.72979	C18H16orf70
100125940	6.27499	12.9949	8.9335	9.85046	THOC6
100125941	0	0	0.0467777	0	CLRN3
100125942	30.0876	20.0719	14.8837	19.0067	ATRAID
100125943	0	0.0209832	0	0.0561731	PLSCR1
100125944	2.92263	4.01544	1.72655	2.02926	TTC9B
100125945	22.7195	13.5787	11.0456	14.6818	ELOF1
100125948	0.520785	0	0	0.10262	RNASE2
100125949	0	0.217585	0	0	LOC100125949
100126041	26.1551	30.1037	34.0919	34.9017	COPA
100126042	10.2855	8.92533	10.9594	13.2656	ALDH4A1
100126043	0.452998	0.261154	0.261951	0.380223	LOC100126043
100126045	23.9557	25.9118	7.344	7.10924	ENTPD2
100126046	23.7354	14.0585	16.3884	20.025	ZNF444
100126047	1.09522	1.27316	1.85207	1.31751	NUDT6
100126049	8.90394	10.3699	5.2167	8.23019	NUDT14
100126050	0.428834	0.123608	0	0	ELANE
100126052	7.05274	4.8905	5.46532	6.96623	TMEM234
100126053	0	0	0.0481844	0	LOC100126053
100126054	2.92182	1.60576	2.49674	0.746153	SPIN2B
100126055	37.1429	30.6541	18.0695	23.0523	PIN4
100126076	4.38935	5.21886	8.4852	8.93962	AP1G2
100126170	14.2948	15.5317	20.4505	18.3883	PHRF1
100126171	0.051516	0.0786352	0.101657	0.311232	DPYSL5
100126179	0.895024	1.01308	1.08088	1.26708	ZNF75A
100126182	15.0755	14.6961	10.5252	14.5357	COX19
100126183	0.299511	0.849166	0.322067	0.455247	PPDPFL
100126192	784.541	232.782	275.823	344.867	H19
100126230	0	0	0	0	LOC100126230
100126247	31.4443	27.9498	29.2901	29.2153	EXOSC6
100126272	23.7102	29.2239	24.9447	21.613	CD302
100126273	0.256375	0.140042	0.0915426	0.436805	SLC7A10
100126443	0.378771	0.927907	0.42117	0.476451	ZNF713
100126444	4.27994	4.52384	4.35611	4.23263	PCP4L1
100126445	109.049	74.6477	60.6051	84.1849	DGCR6L
100126544	4.90593	4.38664	3.89084	4.80766	LOC100126544
100126817	0	0	0	0	TEX43
100126826	0	0	0	0	TRIM77
100126827	0	0	0	0	BCAR4
100126828	2.28917	0.404673	0.409325	0.0378722	RMRP
100134966	16.3236	11.859	14.326	13.6757	PPP2R5D
100135053	46.3629	26.984	24.2503	29.1534	ZNF771
100135054	15.252	7.55357	11.2236	7.85647	GTF3A
100137087	3.42525	3.41384	4.35092	2.74669	JMJD7
100137721	0	0	0	0.0594012	INSM1
100137722	7.74932	4.52545	10.1282	15.567	PTP4A3
100137723	11.1503	7.8186	8.28803	8.52868	GTF2H4
100137734	0.257342	1.04795	0.650145	0.963611	PILRA
100137737	4.46346	3.13907	6.34548	6.00845	PIDD1
100137746	0	0	0	0	LOC100137746
100137749	0.00736954	0	0.0122886	0.0523851	COL19A1
100137759	0.168771	0.0539516	0.201405	0.294039	B4GALNT4
100137761	0	0	0	0	ZIM3
100137763	4.86348	5.58627	6.01511	3.91268	UMAD1
100137764	0	0	0	0	LOC100137764
100137772	0	0	0	0	LOC100137772
100137780	0	0	0	0	LOC100137780
100137791	0	0	0	0	LOC100137791
100137799	0	0	0	0	LOC100137799
100137803	0.772858	1.32587	1.25362	1.16529	PRDM16
100137823	0	0	0	0	LOC100137823
100137824	0.197734	0.100067	0.338464	0.527888	C19H17orf107
100137826	0.058438	0	0.0314638	0.0165851	C8H9orf131
100137827	8.16767	6.89198	7.49551	8.24647	CHAMP1
100137840	3.5976	1.61217	1.64682	2.38901	DLG4
100137841	0.0561323	0.136798	0.0649753	0.0923802	ZNF114
100137843	0	0	0	0	LOC100137843
100137850	0	0	0	0	LOC100137850
100137855	2.14635	1.56778	3.10954	2.76173	ZNF614
100137858	0	0	0	0	LOC100137858
100137866	0	0	0	0	LOC100137866
100137868	0	0	0	0	LOC100137868
100137872	25.4931	16.1729	20.2896	16.3146	AKT3
100137877	0	0	0	0	LOC100137877
100137897	0	0	0	0	LOC100137897
100137906	0	0	0	0	TMPRSS12
100137913	0	0	0	0	LOC100137913
100137929	0	0	0	0	LOC100137929
100137933	0	0	0	0	LOC100137933
100137952	0	0	0	0	LOC100137952
100137953	1.65608	2.62754	1.83093	3.37943	ATP8B4
100137956	0	0	0	0	LOC100137956
100137960	0	0	0	0	DYTN
100137965	0	0	0	0	LOC100137965
100137966	0	0	0	0	LOC100137966
100137974	0.252037	0.0918678	0.208255	0.39112	C7H19orf67
100137981	0	0	0.0336903	0	LOC100137981
100137982	0	0	0	0	LOC100137982
100137986	0	0	0	0	LOC100137986
100137989	0.0502946	0.71257	0.14317	0	LOC100137989
100137993	0.331132	0.0789093	0.328937	0.193059	BBOF1
100138004	0	0	0	0	LOC100138004
100138009	0	0.230818	0	0.017137	LOC100138009
100138011	0	0	0	0	IAPP
100138017	18.2362	18.5315	18.9536	19.0086	PTPRA
100138018	0	0	0	0	LOC100138018
100138021	0	0	0	0	LOC100138021
100138031	0	0	0	0	LOC100138031
100138035	6.17631	5.73756	7.39865	6.57449	TMCO6
100138037	0	0	0	0	LOC100138037
100138038	9.42769	8.6858	9.64872	11.1869	ARMC10
100138040	7.8504	6.84578	9.09165	8.53615	SOS2
100138041	0	0	0	0	LOC100138041
100138046	0.261618	0.772356	0.209752	0.339784	CCDC166
100138048	0	0	0	0	LOC100138048
100138069	0.0673969	0.186186	0.496603	0.0739016	TP53TG5
100138072	0	0	0	0.0294632	MROH2A
100138076	0	0	0	0	LOC100138076
100138077	0	0	0.104106	0	LOC100138077
100138078	0.0553897	0.0676133	0.00548174	0.0424954	LOC100138078
100138079	0	0	0	0	LOC100138079
100138089	0	0	0	0	LOC100138089
100138092	0	0	0	0	LOC100138092
100138099	4.53949	3.24944	3.21715	4.81302	ZNF263
100138100	5.17669	4.46913	7.04406	5.82828	SETDB1
100138101	0	0	0	0	LOC100138101
100138102	6.08981	6.25748	7.77974	7.23608	PDPK1
100138113	0	0	0	0	LOC100138113
100138114	0	0	0	0	LOC100138114
100138116	0	0	0	0	LOC100138116
100138125	0.23036	0.149403	0.0666285	0.110159	GCNT7
100138126	0	0	0	0	LOC100138126
100138131	0.0197757	0	0.672634	0.0452855	LOC100138131
100138139	8.05335	7.96589	8.89357	6.14887	RBM12
100138140	0	0	0	0	LOC100138140
100138147	0.039216	0.0583639	0.123965	0.181592	NEK5
100138150	4.28852	6.36775	5.27671	5.35588	PPP2R1B
100138152	0	0	0	0	LOC100138152
100138153	8.47912	9.38345	16.2459	12.7357	CNNM3
100138156	0	0	0	0	RAD51AP2
100138157	0	0	0	0	KRTAP9-2
100138159	4.43865	3.10651	3.54679	3.42187	SFI1
100138161	0	0	0	0.0430854	LOC100138161
100138167	0	0	0	0	LOC100138167
100138169	0	0	0.112588	0	KRT16
100138175	0	0	0	0	LOC100138175
100138178	26.6125	22.2119	24.105	24.3112	UBE2Z
100138192	0.028385	0	0.309473	0.0197439	IFNK
100138193	0	0	0	0	LOC100138193
100138196	0	0	0	0	LOC100138196
100138198	0	0	0	0	LOC100138198
100138214	0.0442125	0.0445275	0.229569	0	GIMD1
100138217	0	0	0	0.155394	LOC100138217
100138219	0	0	0	0	LOC100138219
100138220	0	0	0	0	LOC100138220
100138230	147.197	185.47	84.5149	103.8	HYPK
100138231	0	0	0	0	LOC100138231
100138236	0	0	0	0	LOC100138236
100138242	0	0	0	0	LOC100138242
100138249	0	0	0	0	LOC100138249
100138258	0.0242253	0	0	0.0972784	LOC100138258
100138261	0.441587	0.236417	0.296658	0.329487	C19H17orf100
100138267	14.1915	16.5021	18.5851	13.0217	SENP3
100138269	0	0	0	0	LOC100138269
100138271	0.020502	0	0.0127616	0	LOC100138271
100138273	0	0	0	0	LOC100138273
100138279	0	0	0	0	LOC100138279
100138286	3.10083	6.14185	4.80195	5.08346	CABLES1
100138302	0.0944971	0	0	0.0805841	LOC100138302
100138303	20.4099	14.2522	16.237	17.7241	ARHGEF10
100138306	0	0	0	0	LOC100138306
100138309	0.175217	0.331241	0.276241	0.152417	SYN3
100138311	1.45942	2.65033	1.40288	1.62881	PIK3AP1
100138312	14.3656	11.5791	12.6973	9.18337	ACSL3
100138313	2.32816	1.97161	2.83643	4.12967	FPGT
100138320	0	0	0	0	KRTAP24-1
100138329	0	0	0	0	LOC100138329
100138330	0	0	0	0	TCEAL7
100138331	0	0	0	0	LOC100138331
100138335	0.919656	0.806761	0.66895	0.696911	WDR5B
100138337	0	0	0	0	LOC100138337
100138339	0.745052	0.414555	0.195715	0.512456	SH2D7
100138344	25.5319	10.7376	3.18671	24.2483	FAM180B
100138350	11.867	12.5818	14.0288	12.4745	ASH2L
100138351	0	0	0	0	LOC100138351
100138353	4.0156	5.77061	7.86883	8.90928	FNIP2
100138357	0	0	0	0	LOC100138357
100138363	0	0	0	0	LOC100138363
100138369	0	0	0	0	LOC100138369
100138381	0	0	0.0104608	0	LOC100138381
100138383	0	0	0	0	LOC100138383
100138386	0	0	0	0.0152176	LOC100138386
100138390	0	0	0	0	DEFB129
100138394	0.0205911	0	0	0	LOC100138394
100138400	0	0	0	0	LOC100138400
100138409	0	0	0	0	LOC100138409
100138413	0	0	0	0	LOC100138413
100138418	0	0	0	0	LOC100138418
100138426	0	0.318021	0.00672527	0.255201	LOC100138426
100138434	6.98817	7.70557	11.2275	8.0196	LAMA2
100138445	0	0	0	0	LOC100138445
100138447	0.134518	0.126557	0.103641	0.0977795	GJA10
100138449	7.57223	9.16361	9.11165	11.1283	LOC100138449
100138454	0	0	0	0	LOC100138454
100138479	0.0390602	0	0	0.116718	LOC100138479
100138482	0.402867	0.0851933	0.528993	0.523538	ABHD12B
100138486	0.256452	0	0	0	LOC100138486
100138499	0	0	0	0	LOC100138499
100138505	3.93772	4.16338	4.53997	4.35664	KIAA0930
100138517	20.0362	17.72	15.7279	18.005	NUP62
100138518	0	0	0	0	LOC100138518
100138519	0	0	0	0	LOC100138519
100138521	0	0	0	0	LOC100138521
100138527	0	0	0	0	LOC100138527
100138541	0.0751079	0.0618644	0.0815536	0.0312058	TENM2
100138543	0.0514024	0	0	0	LOC100138543
100138545	2.58264	2.91086	3.53154	4.21805	PML
100138550	9.23635	11.5941	7.36032	8.36771	FIP1L1
100138563	0	0	0	0	LOC100138563
100138565	4.56978	5.6823	7.36771	6.35332	KSR1
100138568	0	0	0	0	LOC100138568
100138575	0	0	0	0	LOC100138575
100138578	0	0	0	0	LOC100138578
100138580	0	0	0	0	LOC100138580
100138582	0	0	0	0	HBZ
100138584	0	0	0	0	LOC100138584
100138586	0.0466721	0	0.00803393	0	LOC100138586
100138588	0	0	0	0	LOC100138588
100138604	0.029104	0.189932	0.0187919	0.00655216	PKD1L3
100138608	0	0	0	0	LOC100138608
100138612	0	0	0	0	LOC100138612
100138618	0	0	0	0	LOC100138618
100138620	0	0	0	0	LOC100138620
100138621	6.80326	7.86196	8.97982	8.59677	ZNF513
100138632	10.5445	12.7336	10.7233	11.2923	DCAF13
100138633	1.33736	0.260856	1.5979	0.366742	LOC100138633
100138634	0	0	0	0.0396029	LOC100138634
100138638	0	0	0	0	LOC100138638
100138639	0	0	0	0	LOC100138639
100138641	0	0.00909045	0.0432133	0.00911138	LOC100138641
100138645	0.0970901	0.0589929	0.0803002	0.0976333	LOC100138645
100138647	0.0409375	0	0.0144106	0	LOC100138647
100138650	0	0	0	0	LOC100138650
100138651	0	0	0	0	ZFP42
100138652	0	0	0	0	LOC100138652
100138653	6.33915	6.55585	4.70067	6.37304	ZNF329
100138660	0.0288601	0.100436	0.177409	0.086616	LOC100138660
100138661	0	0	0	0.0806219	LOC100138661
100138662	0	0	0	0	LOC100138662
100138705	0	0.084241	0.0174346	0	LOC100138705
100138706	0	0	0	0	LOC100138706
100138714	0	0	0	0	LOC100138714
100138720	0	0	0	0	LOC100138720
100138723	0	0	0	0	LOC100138723
100138726	0	0	0	0	LOC100138726
100138728	0	0	0	0	LOC100138728
100138729	0	0	0	0	LOC100138729
100138731	36.9318	26.8548	37.4194	29.0497	BCL6B
100138737	0	0	0	0	LOC100138737
100138740	0	0	0	0	LOC100138740
100138747	0	0	0	0	LOC100138747
100138748	16.4135	16.3752	14.7001	17.4311	THOC1
100138752	0	0	0	0	LOC100138752
100138767	0.21856	0.48436	0.638401	0.673941	ARHGAP33
100138772	0	0	0	0	LOC100138772
100138783	12.4014	9.30724	11.0456	8.58413	SPOUT1
100138793	0	0	0	0	SALL3
100138794	0	0	0	0	LOC100138794
100138795	0	0	0.0080628	0	LOC100138795
100138815	0	0.0597318	0	0	LOC100138815
100138828	3.49909	4.02052	6.77778	6.42474	NRDE2
100138833	0	0	0	0	LOC100138833
100138842	0	0	0	0	LOC100138842
100138845	0	0	0	0	LOC100138845
100138847	0.0899238	0	0.0122756	0	CT83
100138850	0	0	0	0	LOC100138850
100138853	0	0	0	0	LOC100138853
100138855	0	0	0	0	LOC100138855
100138856	0	0	0	0	LOC100138856
100138858	0	0	0	0	LOC100138858
100138861	12.6277	14.1819	16.4597	21.3769	LRWD1
100138864	37.8342	24.2891	22.824	18.9909	LOC100138864
100138866	0	0	0	0	LOC100138866
100138870	23.8273	16.6654	20.9648	16.9068	CLPX
100138884	0	0	0	0	LOC100138884
100138885	0	0	0	0	LOC100138885
100138888	0	0	0	0	LOC100138888
100138889	0	0	0	0	LOC100138889
100138902	0.00598366	0.078502	0.0507193	0.00531964	LOC100138902
100138908	0	0	0	0	LOC100138908
100138913	0	0	0	0	LOC100138913
100138918	0	0	0	0	LOC100138918
100138922	0.0447718	0.384145	0.453512	0.36653	LOC100138922
100138923	0	0	0	0	LOC100138923
100138924	0	0	0.11321	0	LOC100138924
100138930	0	0	0.095358	0	LOC100138930
100138933	0.0356123	0.0120599	0.0225398	0.041684	LOC100138933
100138934	0	0	0	0	LOC100138934
100138942	0	0	0	0	LOC100138942
100138951	0.242846	0	0	0.0974859	LOC100138951
100138953	1.95659	2.04352	3.03325	2.90572	BBS7
100138954	2.11274	7.21267	5.14366	6.67693	ZNF146
100138955	0	0.378119	0	0	RFX8
100138962	17.4714	15.9017	15.2332	12.3212	EXOSC5
100138971	2.44814	1.89985	1.29896	1.28495	ZNF570
100138976	0	0	0	0	LOC100138976
100138984	0	0	0	0	LOC100138984
100138985	0	0	0	0	LOC100138985
100138995	0	0	0.078773	0	LOC100138995
100138996	0	0	0	0	LOC100138996
100138998	0.0472324	0.091378	0.283353	0	LOC100138998
100139012	0	0	0	0	LOC100139012
100139016	0	0	0.332287	0	LOC100139016
100139019	0	0	0	0	LOC100139019
100139020	0	0	0.0134955	0	LOC100139020
100139027	0.235537	0.0471869	0.375768	0.763731	TVP23A
100139040	3.88288	5.31037	5.19784	5.14629	JMJD8
100139044	0	0	0	0	LOC100139044
100139047	0	0	0	0	LOC100139047
100139048	0	0	0	0	LOC100139048
100139049	0.0142825	0.0350501	0.0165993	0.0372358	KLRC1
100139052	0	0	0	0	LOC100139052
100139053	3.17277	3.68135	4.41264	4.17159	LIN54
100139054	0	0	0.00545634	0	LOC100139054
100139060	0	0	0	0	LOC100139060
100139061	0.182923	0	0.0581657	0	LOC100139061
100139065	0	0	0	0	LOC100139065
100139070	0	0	0	0	LOC100139070
100139074	101.926	81.4817	71.4253	76.1767	PDAP1
100139075	0	0.0250134	0	0.145508	LOC100139075
100139092	1.02953	1.78157	0.785738	0.879511	GPR34
100139104	0	0	0	0	LOC100139104
100139105	8.20026	11.4402	13.6118	13.5515	RAB3D
100139115	33.0735	31.5509	28.1304	31.3358	LOC100139115
100139116	0.520489	0.925065	0.907458	1.13654	SGIP1
100139125	0.00281825	0	0.139272	0.0421516	MCF2L2
100139130	0	0	0	0	LOC100139130
100139132	0	0	0	0	LOC100139132
100139136	0	0	0	0	LOC100139136
100139141	0.198947	0.447313	0.607653	0.158008	SHROOM3
100139144	0.283401	0.0905413	0.198433	0.171387	LOC100139144
100139154	6.66389	8.39586	8.38196	6.62492	XPO5
100139155	0	0	0	0	LOC100139155
100139157	0	0	0	0	CLEC19A
100139161	0.903338	1.26295	1.09453	1.30293	TIAM2
100139162	0.691394	0.775	0.512661	0.784337	FAM83G
100139168	0	0	0	0	LOC100139168
100139170	12.3668	12.471	15.2807	17.6969	GBA2
100139174	2.08402	1.41438	0.118309	0.826595	POPDC3
100139180	2.11988	2.28023	2.31885	3.38359	MATN4
100139189	0.0423407	0.0239082	0.016609	0.0759601	CSMD2
100139192	0	0	0	0	LOC100139192
100139196	0	0	0	0	LOC100139196
100139204	0	0	0	0	BOSTAUV1R404
100139208	0.634901	0.867519	1.48395	1.13025	SP140L
100139209	0.0616382	1.28616	0.540458	0.573162	LOC100139209
100139210	0	0	0	0	LOC100139210
100139217	1.55051	2.88157	2.80019	2.56053	METTL23
100139219	6.28078	6.2383	8.2332	6.24059	MTOR
100139221	0	0	0	0	LOC100139221
100139231	0.00816705	0	0	0.0255636	LOC100139231
100139246	9.49726	9.51567	11.6875	9.5096	FYCO1
100139247	0	0	0	0	LOC100139247
100139255	0	0	0	0	LOC100139255
100139260	0	0	0	0	LOC100139260
100139262	0	0	0	0	LOC100139262
100139263	0	0	0	0	LOC100139263
100139276	0	0	0.0477496	0	LOC100139276
100139281	0	0	0	0	LOC100139281
100139285	0.00442359	0	0.0334852	0	KNCN
100139295	0.496399	0.320881	0.434593	0.36399	MSH5
100139310	0	0	0	0	LOC100139310
100139311	0	0	0	0	LOC100139311
100139317	0	0	0	0	LOC100139317
100139318	0.08419	0	0	0	FAM237A
100139325	0.311148	0.21095	0.370922	0.273545	LOC100139325
100139328	0	0	0	0	LOC100139328
100139345	2.50286	2.17283	2.72903	2.49099	LOC100139345
100139350	0	0	0	0	LOC100139350
100139352	7.80743	8.00291	12.0098	13.343	DENND6B
100139360	0.470835	0.56187	0.642664	0.607269	LOC100139360
100139362	0.0633146	0.0996775	0.0541938	0.314861	LOC100139362
100139363	0.941694	0.516066	1.1172	0.2	LOC100139363
100139381	0	0	0	0	LOC100139381
100139386	0	0	0	0	20ALPHA-HSD
100139393	0	0	0	0	LOC100139393
100139405	0.799963	0.777899	1.21164	0.899219	ARMCX4
100139408	0	0	0	0	LOC100139408
100139414	0	0	0.0414139	0	LOC100139414
100139418	0	0	0	0	LOC100139418
100139424	0	0.0198942	0.0118038	0.00964344	ZFP69B
100139434	0	0	0	0.0235445	LOC100139434
100139443	0.224755	0.0908006	0.325021	0.606657	ZBED6CL
100139469	0	0	0	0	LOC100139469
100139473	0.00700143	0.0416862	0.0260516	0.0653658	LOC100139473
100139475	0	0	0	0	LOC100139475
100139476	0	0.0398098	0.308024	0.0728739	GPR39
100139480	0	0.267478	0	0	LOC100139480
100139483	0	0	0	0.093821	C3H1orf68
100139484	6.33449	5.17229	8.75229	7.26967	RAPGEF2
100139485	0	0	0	0	LOC100139485
100139489	0	0	0	0	OR4K17
100139490	0	0.00570875	0	0.0235086	SHISA9
100139498	1.91453	2.1397	2.62951	2.38999	MCM9
100139500	0.924336	0	0.222812	0	DCDC2C
100139506	0	0	0.0284356	0	LOC100139506
100139508	1.90438	1.81369	3.89816	3.36854	NAV2
100139514	0.0479232	0	0	0	LOC100139514
100139523	0	0	0	0	LOC100139523
100139543	0	0	0	0	LOC100139543
100139544	0	0	0	0	LOC100139544
100139547	11.0191	16.556	12.8111	12.6156	CDC73
100139548	9.90245	10.0448	12.424	10.7596	LOC100139548
100139549	6.1649	4.19342	5.01124	3.29288	LOC100139549
100139567	0	0	0	0	SYCN
100139578	0	0	0	0	LOC100139578
100139581	2.12036	4.98978	3.36986	2.16577	CRTAC1
100139585	0	0	0	0	LOC100139585
100139588	0	0	0	0	LOC100139588
100139593	0	0	0	0	LOC100139593
100139594	0	0	0.0569858	0.04112	LOC100139594
100139600	0.323061	0	0	0	LOC100139600
100139601	1.0672	2.46603	4.08166	2.6831	PIGA
100139603	0.0777849	0	0.123387	0.0578929	LOC100139603
100139608	0	0	0	0	LOC100139608
100139622	0	0	0	0	LOC100139622
100139625	0	0	0	0	LOC100139625
100139634	0	0.0618787	0.0532618	0	BOSTAUV1R416
100139635	10.3189	8.71318	10.5966	9.81411	PPFIA1
100139638	0	0	0.0839153	0.141531	LOC100139638
100139644	0	0	0	0	LOC100139644
100139648	1.47834	1.17697	0.703254	1.23848	HGFAC
100139651	0	0	0	0	LOC100139651
100139652	0	0	0	0	LOC100139652
100139661	0	0	0	0	C1H3orf30
100139663	0	0	0	0	LOC100139663
100139670	0.416919	0.739944	0.446525	1.01616	LOC100139670
100139677	0	0	0	0	LOC100139677
100139679	0	0	0	0	LOC100139679
100139680	0	0	0.021787	0	LOC100139680
100139688	0	0	0.0104283	0.223871	LOC100139688
100139697	3.01804	1.67809	3.32611	2.0631	IFT140
100139702	0	0	0	0	LOC100139702
100139712	0	0	0.0354197	0	LOC100139712
100139725	0.0220462	0.10666	0.111835	0.282046	ZDBF2
100139730	85.3162	55.172	52.6797	70.5618	COL15A1
100139731	0	0	0	0	LOC100139731
100139732	0.114441	0.0311151	0.0424859	0.130232	LOC100139732
100139733	0	0	0	0	LOC100139733
100139737	0	0	0	0	SEL1L2
100139739	10.4918	14.573	14.5672	14.9339	PBX2
100139755	0	0	0	0	LOC100139755
100139764	3.48614	2.40558	2.53402	3.34726	LOC100139764
100139766	0.00765222	0.13461	0.0519254	0.0252718	LOC100139766
100139781	0.186475	0.0642129	0.0907114	0.100564	LOC100139781
100139788	0	0	0	0	GMNC
100139799	12.7544	10.24	13.0866	11.4897	GPSM1
100139803	0.957424	1.155	0.808253	1.17855	TMEFF1
100139818	29.622	23.0228	42.8908	30.6684	EFNB2
100139821	0	0.0290383	0	0	LOC100139821
100139822	0.0103657	0	0.0856002	0.0830106	MOV10L1
100139823	0	0	0	0	LOC100139823
100139826	0	0	0	0	LOC100139826
100139830	0	0	0	0	LOC100139830
100139841	0	0	0.0104825	0.0442039	LOC100139841
100139843	0.0498789	0.164607	0.473548	0.0522628	LOC100139843
100139844	0	0	0	0	LOC100139844
100139854	2.41778	2.28696	2.85905	2.46748	ZNF862
100139857	2.58617	0.887334	0.218828	1.65688	RYR1
100139864	0	0	0	0	BOSTAUV1R403
100139871	0.0121899	0	0.050816	0	LOC100139871
100139879	4.96284	5.52671	4.04111	3.58437	NUP37
100139881	0	0.495692	0.240272	0.510844	LOC100139881
100139885	0.017225	0.221637	0.00328067	0	LOC100139885
100139890	0	0	0	0	LOC100139890
100139891	0.125067	0.430725	0.301939	0.332692	LOC100139891
100139892	0.197282	0.415704	0.369233	1.31339	HPGDS
100139898	0.0947925	0.116317	0.208684	0.0878945	BRICD5
100139903	0	0	0	0	LOC100139903
100139906	0	0	0	0	LOC100139906
100139910	35.4531	32.5115	23.6882	32.778	PRKAR2A
100139912	0.825986	1.22543	1.5349	0.931606	MAMLD1
100139916	24.9144	8.52243	9.50353	0.385579	LOC100139916
100139919	0	0	0	0	LOC100139919
100139929	0	0	0	0	LOC100139929
100139931	0	0	0	0	LOC100139931
100139934	3.64914	3.94767	4.65995	4.16672	ZFP90
100139949	0.0707264	0.743125	0.0298481	0	NAT16
100139951	0	0	0	0	LOC100139951
100139952	0.0671012	0.483915	0.219328	0.311406	GFI1
100139958	0	0	0	0	LOC100139958
100139965	0	0	0	0	LOC100139965
100139973	0	0	0	0	LOC100139973
100139975	0	0	0	0	LOC100139975
100139986	1.18838	0.707164	3.09519	1.04551	ANO3
100139988	19.4276	18.4677	15.0949	17.8949	RHOQ
100139990	0.114531	0.0683198	0.0789811	0.0149032	LOC100139990
100139996	0.245267	1.92596	0.34936	1.31825	LOC100139996
100140016	4.63977	12.2184	9.97568	8.93811	ARHGAP6
100140029	0	0	0	0	LOC100140029
100140032	0	0	0	0	PRDM14
100140038	0	0	0	0	LOC100140038
100140039	0	0	0	0	LOC100140039
100140040	82.0254	85.1768	79.7453	91.7853	TMED2
100140043	0	0	0	0	LOC100140043
100140050	1.85894	2.61774	1.52217	1.59885	ITGAE
100140058	0	0	0	0	LOC100140058
100140062	0.119833	0.114704	0.0415206	0.0888693	LOC100140062
100140069	0.805383	0.402055	0.36202	0.446554	WDR86
100140075	0	0	0	0	LOC100140075
100140085	0.385684	0	0.19265	0.0823317	LOC100140085
100140103	0	0	0	0	LOC100140103
100140107	2.66646	5.25316	4.17921	3.01821	SCAPER
100140108	0.029627	0.0194352	0.0118716	0.0687986	PCDH15
100140115	0.106234	0	0.0563911	0	C18H16orf95
100140121	0.437248	0.151321	0.363259	0.676929	LOC100140121
100140124	0	0	0	0	LOC100140124
100140126	0	0	0	0	RPTN
100140130	0	0.048176	0	0	LOC100140130
100140133	0	0	0	0	LOC100140133
100140135	0	0	0	0	LOC100140135
100140136	0	0	0	0	LOC100140136
100140137	3.19512	3.24148	4.92632	6.31326	RNASE10
100140139	0	0	0.0294637	0.177242	TMEM196
100140140	0	0	0	0	LOC100140140
100140142	0	0	0	0	LOC100140142
100140143	0	0	0	0	KPRP
100140149	51.1772	0.728762	0.483082	0.178288	HBA1
100140157	0	0	0	0	LOC100140157
100140158	0.00267343	0	0	0.127441	ANO5
100140161	0	0	0	0	LOC100140161
100140162	2.81374	3.39601	3.33603	1.64023	LIME1
100140173	0	0.0409637	0.026432	0	LOC100140173
100140174	0.0498292	0	0	0.0732188	LOC100140174
100140195	0	0	0	0	LOC100140195
100140203	0	0	0	0	DTHD1
100140204	0	0	0	0	LOC100140204
100140207	4.28937	13.3264	8.75831	6.85204	LOC100140207
100140210	3.7512	6.77677	5.55874	6.34016	USP30
100140212	20.1981	19.2394	24.4971	21.4136	ATL2
100140216	0.0338648	0	0	0	LOC100140216
100140223	0	0	0.025158	0	LOC100140223
100140224	0	0	0	0	LOC100140224
100140226	0	0	0.125848	0.233436	LOC100140226
100140227	0	0	0	0	LOC100140227
100140244	0.458554	0.100405	0.168271	0.285254	ANKAR
100140258	0	0	0	0	LOC100140258
100140261	0	0	0	0	LOC100140261
100140262	0	0	0	0	LOC100140262
100140272	0	0.0433846	0.0749143	0.0426343	C18H19orf81
100140276	5.94171	8.5134	13.3422	7.43678	KDM6B
100140283	0	0	0	0	LOC100140283
100140301	0	0	0	0	GJA3
100140305	0.488479	0.403237	0.425392	0.108343	GGN
100140306	0.0670759	0.0850246	0.0606708	0.115822	LMTK3
100140312	0.337816	0.119616	0.465025	0.297958	SLC26A1
100140314	0	0	0	0	LOC100140314
100140317	1.07997	1.52188	1.59955	1.19561	KIAA0754
100140328	11.6905	12.1216	11.6221	13.8972	SCFD1
100140332	0	0	0	0	LOC100140332
100140337	2.87887	3.33441	3.69025	3.53491	SMIM13
100140338	0.860439	2.23818	0.877297	1.42403	SP100
100140342	0	0	0	0	LOC100140342
100140346	0	0	0	0	LOC100140346
100140348	4.47289	4.5323	1.60136	1.64747	KIAA0408
100140352	0	0	0	0	LOC100140352
100140355	0.0902361	0.0978541	0.0348429	0.0110195	ZNF597
100140356	0	0.242927	0.0221616	0.011194	LOC100140356
100140361	0	0	0	0	LOC100140361
100140372	0.0568802	0.0926856	0.120387	0.169111	LOC100140372
100140382	0	0	0	0	LOC100140382
100140395	0	0	0.0366767	0	LOC100140395
100140396	0	0	0	0	LOC100140396
100140403	1.67751	0.918763	1.11114	1.28644	LOC100140403
100140412	0	0	0	0	LOC100140412
100140415	0	0	0	0	LOC100140415
100140419	2.73663	3.27097	3.74239	3.66898	ASXL2
100140421	0.027042	0	0.00797888	0.0232517	GCKR
100140425	0	0	0.0168104	0.0531662	LOC100140425
100140426	0	0	0	0	LOC100140426
100140427	0	0	0.00982447	0	LOC100140427
100140428	0	0	0	0	LOC100140428
100140430	17.5322	17.8839	20.8599	20.2103	DDX42
100140431	13.3294	11.9399	10.7369	11.4743	LOC100140431
100140434	5.1858	5.06123	5.70808	5.83652	ZKSCAN1
100140439	0	0	0	0	POM121L2
100140445	0	0	0	0	LOC100140445
100140446	0.015564	0.231634	0.193757	0	LOC100140446
100140449	0	0	0	0	LOC100140449
100140451	0	0	0	0	LOC100140451
100140461	0	0	0	0	LOC100140461
100140471	0.028174	0.0211454	0.0507735	0.0235367	LRRC19
100140477	2.38397	1.30988	2.29311	1.21524	KLF12
100140487	0	0	0	0	LOC100140487
100140488	0.298904	1.7471	0	0.764251	CCL17
100140490	0	0	0	0	LOC100140490
100140493	0	0	0	0	LOC100140493
100140494	0.708225	2.21499	1.10627	1.39026	LRMP
100140500	0.770271	0.713916	0.558357	0.864083	SAMD11
100140501	0	0	0	0	LOC100140501
100140503	0	0	0.0156449	0	LOC100140503
100140504	0.103324	0	0	0	LOC100140504
100140514	0	0	0	0	LOC100140514
100140517	0	0	0	0	LOC100140517
100140523	0	0	0	0	LOC100140523
100140530	0	0	0	0	LOC100140530
100140532	0.0613615	0.167922	0.0700705	0.00528107	ANKRD63
100140533	7.63565	6.22475	5.41172	3.48033	LOC100140533
100140537	9.07988	8.23958	7.1211	7.76072	POLR3E
100140540	13.3697	13.5219	10.291	9.96412	C23H6orf226
100140544	0	0	0	0	BOSTAUV1R418
100140550	0	0	0	0	LOC100140550
100140553	0.608716	0.441722	0.115085	0.304036	GJB4
100140559	0	0	0	0	LOC100140559
100140560	1.18065	1.21946	2.10702	1.67563	FBXO46
100140565	0.0172362	0	0.0215558	0.0226132	KLK15
100140566	0	0	0	0	LOC100140566
100140567	0.00821338	0	0	0	LOC100140567
100140571	0.0939898	0.0533736	0.10436	0.0840966	PNMA8B
100140583	21.343	28.544	26.4604	29.4483	2025-09-09
100140586	6.91101	6.2799	4.77402	6.82604	LOC100140586
100140587	0	0	0	0	LOC100140587
100140590	0	0	0	0	LOC100140590
100140593	0	0	0	0	LOC100140593
100140603	7.7194	1.04391	0.0926134	1.07042	HBM
100140613	0	0	0	0	LOC100140613
100140614	0.0320632	0	0	0	LOC100140614
100140616	0.706453	0.806381	0.931148	0.377441	C20H5orf49
100140619	0	0	0	0	OR11H4
100140629	1.78534	4.59243	3.4577	4.35731	HOXC5
100140639	0.992116	0.949187	1.03673	1.20585	RAD54L
100140640	0	0	0	0	LOC100140640
100140642	0	0	0	0	LOC100140642
100140644	0	0	0	0	LOC100140644
100140646	0	0	0	0	LOC100140646
100140659	0	0	0	0	LOC100140659
100140668	0	0	0	0	LOC100140668
100140683	0	0	0	0	LOC100140683
100140695	0	0	0	0	LOC100140695
100140698	0	0	0	0	LOC100140698
100140704	4.76271	3.16962	3.11781	3.66871	STON1
100140713	9.27504	10.1096	9.93177	8.04832	REXO4
100140718	0	0	0	0	LOC100140718
100140723	0	0	0	0	LOC100140723
100140729	0	0	0	0	LOC100140729
100140733	0	0	0	0	FSIP2
100140740	0.45966	1.15557	1.90281	1.10859	IGSF6
100140741	0	0	0	0	LOC100140741
100140742	0	0	0.0326262	0	LOC100140742
100140748	0	0	0	0	LOC100140748
100140752	0	0	0	0	PIRT
100140756	0.898558	0.670927	0.594308	1.15	ZNF10
100140763	1.55189	1.63044	1.07826	1.63328	CCDC146
100140788	0	0	0	0	LOC100140788
100140789	0	0	0	0	LOC100140789
100140797	8.30924	8.66684	12.7585	9.96268	RMC1
100140801	0.0697684	0.340243	0.047909	0.063325	TIGIT
100140821	0	0	0	0	LOC100140821
100140839	0	0	0	0	LOC100140839
100140850	0.00636419	0	0.0399514	0.0630055	ZNF831
100140861	2.84617	2.75264	2.25616	2.51782	KLHL23
100140862	0	0	0	0	LOC100140862
100140865	0	0	0	0	LOC100140865
100140871	0	0	0	0	LOC100140871
100140872	0	0	0	0	LOC100140872
100140873	0.430971	0.650149	0.358801	0.722816	LOC100140873
100140878	0	0	0	0	LOC100140878
100140881	0	0	0	0	LOC100140881
100140898	1.15035	0.638457	0.756424	1.16052	PAPOLB
100140902	0	0	0	0	LOC100140902
100140915	2.91016	3.30283	2.02114	2.12202	LOC100140915
100140934	0	0.0404795	0.00341312	0	MROH9
100140939	0	0	0	0	LOC100140939
100140945	4.71038	3.49457	3.93111	4.57672	CASP9
100140947	0	0	0	0	LOC100140947
100140955	0	0	0	0	LOC100140955
100140958	0	0	0	0	LOC100140958
100140959	0.000819803	0.00405316	0.0143192	0.00896822	MUC19
100140960	0.00890773	0.0555694	0.120426	0.115601	CNTN2
100140966	0	0	0	0	LOC100140966
100140999	0.626109	0.709082	0.456723	0.374297	ZNF214
100141003	0	0	0	0	ZNF233
100141009	0.102047	0	0	0.0173098	ASB18
100141012	0	0	0	0	LOC100141012
100141014	0.104404	0	0.0964883	0	LOC100141014
100141016	0.463833	0.186302	0.341687	0.303105	ZNF81
100141020	0	0	0	0	KRTAP27-1
100141021	25.5072	29.2984	42.6013	32.8685	CYFIP1
100141023	0.027241	0	0	0	LOC100141023
100141025	0	0	0.0181885	0	LOC100141025
100141036	0.00737654	0.0356678	0.337182	0.00401588	LOC100141036
100141038	20.7313	22.3358	28.2262	19.2511	CYTH1
100141052	0.1179	0.330648	0.3273	0.172218	LOC100141052
100141057	0.048072	0.182233	0.0914677	0.367014	KLHL33
100141063	0.0721624	0.00821137	0.0415507	0.2502	ECT2L
100141064	0.0112789	0.0371759	0.523878	0.0100273	LOC100141064
100141070	3.36676	0.276584	0.660924	0.0601101	LOC100141070
100141071	0	0	0	0	LOC100141071
100141072	0	0	0	0.00681967	LOC100141072
100141076	0	0	0	0	LOC100141076
100141080	0	0	0	0	LOC100141080
100141086	0.0608975	0.0680619	0.00924417	0.541709	LOC100141086
100141098	0	0	0	0	C11H2orf16
100141100	0	0	0	0	LOC100141100
100141101	0	0	0	0	LOC100141101
100141107	0	0	0	0	LOC100141107
100141108	0	0	0	0	LOC100141108
100141117	0.0414603	0	0	0	LOC100141117
100141128	0	0	0	0	LOC100141128
100141133	0	0	0	0	BOSTAUV1R425
100141141	2.13636	2.27255	2.16548	2.38108	ZNF132
100141142	0.726339	0.315428	1.02114	1.13455	SYCE2
100141145	0	6.30882	1.11005	0.43658	LOC100141145
100141148	0	0	0	0	LOC100141148
100141157	0	0	0	0.00764518	LOC100141157
100141158	9.38123	11.101	10.2485	12.716	USP48
100141168	6.66184	1.34568	2.33463	1.73654	LOC100141168
100141172	0.0490773	0.205838	0.250995	0.164102	PLEKHD1
100141174	0	0	0.0124054	0.0117066	LOC100141174
100141181	0	0	0	0	LOC100141181
100141185	0	0	0.0128376	0.0270676	LOC100141185
100141189	0	0	0	0	LOC100141189
100141194	0	0	0	0	LOC100141194
100141197	0	0	0	0	LOC100141197
100141203	0	0	0	0	LOC100141203
100141209	0.039363	0	0.0411631	0.0365773	BOSTAUV1R417
100141210	0	0	0	0	LOC100141210
100141213	0	0.135809	0	0	LOC100141213
100141215	0.185242	0.126881	0.109168	0.175746	SMPD5
100141216	0	0	0	0	LOC100141216
100141222	3.92893	3.65492	5.19547	4.94555	CATSPERG
100141228	0	0	0	0	LOC100141228
100141230	0	0	0	0	LOC100141230
100141235	1.35348	3.54503	2.14552	3.26771	PPP1R36
100141239	0	0	0	0	LOC100141239
100141242	0	0	0	0.00688809	LOC100141242
100141246	0.403755	1.90748	0.912415	0.373363	VSTM5
100141253	0	0	0.0803228	0.0415074	LOC100141253
100141258	0.698571	5.96864	3.76508	11.0501	LOC100141258
100141260	0	0	0	0	LOC100141260
100141266	4.46028	4.43874	2.20507	5.21982	LOC100141266
100141268	0	0	0.00619811	0	CRNN
100141277	0	0	0	0	LOC100141277
100141283	0	0	0	0	LOC100141283
100141284	0	0	0.032677	0	LOC100141284
100141288	0	0	0	0	LOC100141288
100141289	1.6338	1.14241	1.3982	1.14689	USP13
100141457	5.75346	1.85039	0.353744	0.338924	DEFB10
100144618	0.108557	0	0	0.11417	CTCFL
100169896	0	0	0	0	APEG3
100170919	0	0	0	0	MIRLET7C
100170920	0	0	0	0	MIR125B-2
100170921	0	0	0	0	MIRLET7A-3
100170922	0	1.16691	0	0	MIRLET7B
100170923	4.34952	4.09157	0	3.15866	MIR331
100170924	0	0	0.398482	0	MIR204
100170925	0	0	0	0	MIR15A
100170926	0	0	0	0	MIR19A
100170927	0	0	0	0	MIR19B
100170928	0	0	0	0	MIR103-2
100170929	0	0	0	0.147807	MIRLET7A-2
100170930	0.923082	0	0.561091	0.225033	MIR34A
100170931	0	0	0	0	MIRLET7E
100170932	0	0	0.288418	0	MIR99B
100170933	0	0	0	0	MIR195
100170934	0	0	0	0	MIR497
100170935	0	0	0	0.415147	MIR365-1
100170936	0	0	0	0	MIR374A
100170937	0	0	0	0	MIR660
100174923	47.3064	67.3457	45.7226	26.9936	SNHG12
100174924	34.9833	34.4815	56.0772	48.9782	LOC100174924
100190887	9.84428	11.9209	6.27913	12.2118	C5H12orf73
100190914	0.0305834	0	0	0.00414711	PRDM9
100190915	0.111186	0.128708	0.558635	0.636703	LOC100190915
100196897	6.30305	3.07054	3.37296	1.65464	LOC100196897
100196898	20.892	15.6375	8.81748	7.4807	LOC100196898
100196899	0	0.0988159	0	0	LOC100196899
100196900	0	0.198118	0	0.132461	LOC100196900
100196901	7.27701	22.3614	12.2011	17.8316	LOC100196901
100196902	0	0	0	0	LOC100196902
100270684	392.36	673.487	759.073	579.16	C15H11orf96
100270749	0.215575	0.389352	0.257904	0.214886	ZNF389
100270756	0.135835	1.22038	1.0146	1.79102	C5H12orf75
100270792	194.011	150.663	88.6228	141.902	COX6B1
100271685	0	0	0	0	LOC100271685
100271720	5.14788	3.59253	6.498	5.42904	F8
100271834	1.43368	1.666	1.32439	2.43703	C27H8orf48
100271839	2.36796	8.41271	6.38333	7.72352	C23H6orf141
100271850	13.8072	10.4302	6.85258	11.2031	BORCS8
100271851	0	0	0	0.0216207	MEF2B
100271926	0.309093	1.52314	1.20542	1.32286	CHST8
100294723	0.0260303	1.24872	0.115364	0.210207	LOC100294723
100294726	0	0.257168	0.0112466	0	LOC100294726
100294743	0	0	0	0	LOC100294743
100294754	0	0	0	0	PATE2
100294758	0.994353	1.20475	1.33065	2.03002	ZNF16
100294763	0	0	0	0	LOC100294763
100294792	7.81711	3.75751	3.20998	1.49903	LOC100294792
100294795	2.11423	2.06666	2.37119	1.70206	TULP4
100294797	1.21899	0.0201552	0.284419	0.0589952	CCDC169
100294814	0	0.214544	0	0	LOC100294814
100294888	0	0	0	0	LOC100294888
100294901	0	0	0	0	LOC100294901
100294908	0	0	0	0	PATE1
100294910	0	0	0	0	LOC100294910
100294918	0.0670246	0.351485	0.017741	0.0179222	COLCA2
100294923	0	0	0	0	LOC100294923
100294924	0	0	0	0	LOC100294924
100294926	0	0	0	0	LOC100294926
100294934	0	0	0	0	LOC100294934
100294935	0	0	0	0	LOC100294935
100294936	0.0120693	0.0565361	0.00212429	0	LOC100294936
100294937	0	0	0	0	LOC100294937
100294941	0.177587	0.834485	0.113447	0.258954	C7H19orf38
100294952	8.06473	16.0422	55.3022	26.0009	LOC100294952
100294956	0	0	0	0	LOC100294956
100294979	34.5917	48.6641	40.4679	35.1894	ARF6
100294980	0	0	0	0	LOC100294980
100294981	0	0	0	0	C11H2orf74
100294994	0.00287414	0.0742004	0.0250274	0.189782	LOC100294994
100295015	0	0	0	0	LOC100295015
100295019	2.06155	2.24717	1.59059	1.71761	TMEM232
100295021	0.037199	0.00387839	0.109694	0.156789	GUCY2E
100295043	0	0	0	0	LOC100295043
100295063	0	0	0	0	LOC100295063
100295064	0	0	0	0	MSMP
100295066	0	0	0	0	LOC100295066
100295070	0	0	0	0	LOC100295070
100295083	0	0	0	0	LOC100295083
100295125	0	0	0	0	LOC100295125
100295130	8.47505	3.73197	6.86786	2.81023	LOC100295130
100295144	0.0786633	0	0	0	LOC100295144
100295167	0	0	0	0	LOC100295167
100295182	0	0	0	0	ERICH4
100295193	10.5639	10.0826	8.10151	10.5997	SFR1
100295196	0	0	0	0	C13H10orf67
100295202	0.309831	0.55311	0.308644	0.134598	TERB1
100295209	1.77533	1.65208	1.94468	1.89888	GRIN3A
100295210	0.172854	0.128582	0.117371	0.883103	XCL2
100295214	5.29829	3.14683	2.47434	3.79369	HOXC9
100295221	0.144341	0.137479	0.201356	0	LOC100295221
100295225	0	0	0	0	LOC100295225
100295228	34.7538	50.824	24.8052	24.5868	NDUFAF8
100295230	0	0	0	0	LOC100295230
100295231	0	0	0	0	LOC100295231
100295249	8.35659	7.12752	4.78378	9.81756	HOXC8
100295267	0	0	0	0	LOC100295267
100295268	16.9506	19.2195	14.0176	13.3675	SMIM26
100295271	0	0	0	0	LOC100295271
100295281	0	0	0	0	LOC100295281
100295300	0	0	0	0	LCE3C
100295315	0	0	0	0	LOC100295315
100295316	19.3405	16.1468	26.063	21.7175	SCRIB
100295331	0.28607	0.274491	0.473164	0.183051	EPGN
100295338	2.88178	1.76806	2.53681	3.68975	HOXD9
100295347	10.4462	5.34015	4.71536	5.68844	LOC100295347
100295358	0	0	0	0	LOC100295358
100295371	0	0	0	0	LOC100295371
100295375	0	0	0	0	LOC100295375
100295382	0.110432	0	0.00459892	0	ODAPH
100295452	0	0	0	0	LOC100295452
100295469	0	0	0	0	LOC100295469
100295476	0.0409717	0.0755257	0.212903	0.0060449	EREG
100295485	0	0	0	0	ACE3
100295495	0	0	0	0	LOC100295495
100295504	0	0	0	0	LOC100295504
100295505	0.0160766	0.0542352	0	0	ZNF804B
100295524	0	0	0	0	LOC100295524
100295528	0	0	0	0	LOC100295528
100295548	0	0	0	0	LOC100295548
100295549	0	0	0	0	LOC100295549
100295551	0	0	0	0	LOC100295551
100295562	0	0	0	0	LOC100295562
100295585	0.737521	0	0	0.0733937	LOC100295585
100295594	0	0	0	0.020294	C20H5orf47
100295610	0	0	0.283156	0.00380388	MUC13
100295626	3.35689	2.28513	4.49182	4.3553	C23H6orf132
100295631	0	0	0	0	LOC100295631
100295639	0.0637696	0.339699	0.32311	0.0913367	FXYD4
100295645	0	0	0	0.104363	LOC100295645
100295656	0.126248	0	0.223017	0.221705	C19H17orf67
100295666	0	0	0	0.0605208	TMEM207
100295672	0.0217611	0.110654	0.0956982	0.194143	KLRG1
100295687	0.418152	0.696752	0.06247	0	LOC100295687
100295703	0	0	0.293103	0	LOC100295703
100295712	0.312905	0.429248	0.340797	0.434327	LOC100295712
100295715	0	0	0	0	LOC100295715
100295719	0	0.0874601	0	0	LOC100295719
100295728	0.0920331	0.178003	0	0.0400832	LOC100295728
100295732	12.9519	12.3613	10.4516	15.2663	MAP2K5
100295734	0	0	0	0	LOC100295734
100295735	0	0	0	0	LOC100295735
100295741	0	0	0	0	ZG16B
100295742	0	0	0	0	LOC100295742
100295744	2.58921	1.73259	4.06132	6.03323	HOXD3
100295750	0.0277707	0.61537	0	0.0417337	LOC100295750
100295780	0.0976191	0	0.0153426	0.289563	HOXD1
100295782	0	0	0	0	LOC100295782
100295797	11.3334	11.7381	6.69189	8.3828	LOC100295797
100295800	99.549	135.171	66.8991	68.1701	COX17
100295803	0	0	0	0.0722723	LOC100295803
100295806	0	0	0	0	LOC100295806
100295814	16.163	7.02748	9.76721	13.8208	HOXD8
100295817	0.981974	2.74289	2.12394	2.22769	DOCK8
100295820	0	0	0	0	SPINK7
100295823	0	0	0	0	LOC100295823
100295831	0	0	0	0	LOC100295831
100295832	0	0	0	0	LOC100295832
100295833	0.165489	0.0644244	0.0196585	0.220654	UTS2
100295842	0	0	0	0	LOC100295842
100295848	0	0.308365	0.217645	0.182271	LOC100295848
100295869	0	0	0	0.181801	LOC100295869
100295883	0.0394345	0	0.0827197	0.126738	LOC100295883
100295884	0	0	0	0.208329	LOC100295884
100295902	0.0127951	0	0.0214587	0	FAM189A1
100295922	0	0	0	0.112011	LOC100295922
100295928	0	0	0	0	RGS21
100295930	8.04888	6.03753	12.2188	8.20762	TRPM4
100295932	0.339887	0.234428	0.337894	0.218428	C23H6orf201
100295935	0	0	0	0	LOC100295935
100295951	0.0283088	0	0.0417528	0.111633	LOC100295951
100295971	0	0	0	0	LOC100295971
100295973	15.6232	21.845	14.0628	19.0757	TUBB2A
100295994	0	0	0	0	LOC100295994
100295995	0	0	0	0	LOC100295995
100296004	0.153023	0.325578	0.0319884	0.377287	MYH6
100296025	0	0.23234	0	0.0483721	C13H20orf202
100296035	0	0	0	0	LOC100296035
100296050	4.24413	6.63929	5.2016	5.13161	ZNF543
100296081	0.138665	0	0.0647092	0.509365	LOC100296081
100296100	0	0	0	0	LOC100296100
100296102	0	0	0	0	LOC100296102
100296105	0	0	0.0464251	0	LOC100296105
100296113	0	0	0	0	LOC100296113
100296119	0	0	0	0	LOC100296119
100296121	0.836518	0.544339	1.05133	1.82742	LOC100296121
100296123	0	0	0	0	LOC100296123
100296156	0	0	0	0.0951721	LOC100296156
100296162	0	0	0	0	LOC100296162
100296163	0	0	0	0	LOC100296163
100296164	0	0	0	0	LOC100296164
100296181	0	0.24763	0.0546015	0.084043	LOC100296181
100296195	0	0	0	0.252584	LOC100296195
100296199	0	0	0	0	LOC100296199
100296205	5.03984	16.2956	16.6447	12.1642	LOC100296205
100296211	1.82255	1.50494	3.15068	1.74694	LOC100296211
100296216	31.9524	28.2172	23.8276	22.8173	C10H14orf119
100296226	10.4694	16.2663	14.8209	4.63695	PMAIP1
100296227	0	0	0	0	LOC100296227
100296234	0	0	0	0	LOC100296234
100296236	0	0	0	0	WFDC10A
100296237	0.0211634	0	0.162879	0.00899008	AKAP14
100296238	0.0321107	0	0	0	BMP8B
100296245	0.0188686	0.0823911	0.0383851	0.0313077	LOC100296245
100296252	0	0.0807861	0.531309	0.134538	LOC100296252
100296254	0	0	0	0	KRTAP7-1
100296255	0.0618681	0.119972	0.0199894	0.155362	LOC100296255
100296257	0	0	0	0	LOC100296257
100296268	0.273721	0.731493	0.476992	0.461583	LST1
100296271	0.0205568	0	0.00979372	0.00272455	ELAVL2
100296272	0	0	0.10331	0	LOC100296272
100296286	0	0	0	0	LOC100296286
100296311	0	0.0271579	0.0899299	0	LOC100296311
100296313	0	0	0	0	LOC100296313
100296324	7.46677	5.55908	2.14886	3.89469	LOC100296324
100296331	19.4285	9.36071	15.0732	12.4554	NR2F6
100296344	0	0	0	0	LOC100296344
100296365	0	0	0	0.0170246	LOC100296365
100296376	0	0	0	0	CFAP97D1
100296379	0	0	0	0	LOC100296379
100296381	0.518306	0.277292	0.306829	0.308328	OPRL1
100296398	0.0285793	0.0413633	0.137449	0.00723132	RANBP3L
100296400	0	0	0	0	TOPAZ1
100296401	0	0	0.301728	0.151453	LOC100296401
100296410	0	0	0	0	LOC100296410
100296412	0	0	0	0	LOC100296412
100296421	0	0	0.0721509	0	LOC100296421
100296434	0	0	0	0	LOC100296434
100296443	13.7598	13.7171	16.4909	15.4667	RBM6
100296455	39.063	7.43058	6.21334	32.6979	SLN
100296458	0	0	0	0	LOC100296458
100296459	3.37931	3.53193	1.51518	3.6386	C18H19orf18
100296460	0.450231	0.211573	0.94436	0.354699	EPOP
100296470	12.6906	9.68269	4.64032	12.058	CHCHD8
100296486	0.159454	0	0.0553106	0	GLOD5
100296489	0	0	0	0	PRR9
100296502	0.905807	1.07929	0.937187	1.52298	ZNF461
100296505	0	0	0	1.12618	LOC100296505
100296529	0	0	0	0	LOC100296529
100296537	0	0	0	0	LOC100296537
100296544	0.0211832	0	0.052538	0	C2H2orf66
100296545	1.39459	0.161649	1.00634	0.378771	EFCAB10
100296555	0.224079	0	0.0668694	0	KRT13
100296562	0	0	0	0.0563411	LOC100296562
100296565	0	0	0	0	LOC100296565
100296586	0	0	0	0	LOC100296586
100296588	0.331149	2.17528	0.541191	1.34661	C3H1orf162
100296599	0	0	0	0	LOC100296599
100296618	0	0	0	0	LOC100296618
100296624	0.0199991	0	0.0162904	0.0114493	LOC100296624
100296627	0.902879	0.618051	1.31136	0.241906	LOC100296627
100296631	0	0	0	0	LOC100296631
100296635	0.0770079	0.0122658	0.00352116	0.00943564	USH2A
100296640	0	0	0	0	LOC100296640
100296670	0	0	0.0185223	0	LOC100296670
100296695	0.101824	0	0.0335776	0.0902783	LOC100296695
100296742	0	0	0	0	LOC100296742
100296752	0	0	0	0	LOC100296752
100296765	0	0	0	0	LOC100296765
100296776	7.85402	11.9651	9.10169	13.8769	SAP25
100296778	0	0.28176	0.016535	0.0295805	LOC100296778
100296784	11.1334	6.05936	5.31426	10.4822	ANKRD23
100296787	0	0	0	0	DEFB116
100296799	0	0	0	0	LOC100296799
100296800	0	0	0	0	LOC100296800
100296806	0	0	0	0	LOC100296806
100296808	0	0	0	0	LOC100296808
100296832	0.302367	0.591991	0.206609	0.435832	LOC100296832
100296837	0.142124	0.42715	0.0618577	0.117325	CCNJL
100296844	0.106753	0.46343	0.0262735	0.360259	LOC100296844
100296883	24.6647	26.0217	19.6166	17.0003	IGBP1
100296891	0	0	0	0	LOC100296891
100296895	0	0	0	0	LOC100296895
100296900	4.74299	3.82454	2.3283	2.35793	LOC100296900
100296901	0	0	0	0.00218636	LOC100296901
100296918	0	0	0	0	LOC100296918
100296926	0	0.726238	0.0447655	0.391291	SPINT3
100296935	0	0	0	0	DEFB110
100296937	47.915	26.7371	37.0529	42.3332	MAZ
100296952	48.6976	34.9936	27.5279	25.9168	LOC100296952
100296970	21.8417	17.5836	18.5336	20.221	PNN
100296974	0	0	0.246137	0	LOC100296974
100296997	0	0	0	0	LOC100296997
100297004	0	0	0	0	KRTAP17-1
100297006	0	0	0	0	C1H3orf85
100297044	4.46232	1.21787	7.14191	0.915328	LOC100297044
100297056	1.17147	1.05735	0.680909	1.07586	LOC100297056
100297058	3.34023	4.14287	3.34078	3.94395	NEO1
100297059	0	0	0	0	LOC100297059
100297073	1.6553	1.41282	0.481727	1.09263	BEAN1
100297075	0	0	0	0	LOC100297075
100297080	0.152598	0	0	0.030441	LOC100297080
100297097	4.60224	2.48629	2.36977	3.22255	LOC100297097
100297099	0.00564734	0.0705315	0	0.0448739	LOC100297099
100297110	0	0	0	0	LOC100297110
100297122	0	0	0	0	ALKAL1
100297123	0	0	0	0	LOC100297123
100297130	0	0	0	0.0358865	LOC100297130
100297143	0	0	0	0	ANKRD34C
100297150	0	0	0	0	LOC100297150
100297152	34.0478	46.5873	20.2062	41.8758	LOC100297152
100297155	0	0.147775	0.0197977	0	HMGA2
100297170	1.12245	0.862085	0.646319	1.10341	LOC100297170
100297183	10.6254	8.9195	7.4187	5.48284	ORAOV1
100297185	0	0.102245	0.012133	0.40686	C10H15orf65
100297192	0.286589	2.7023	0.283438	5.04271	LOC100297192
100297222	0	0	0.00571934	0	LOC100297222
100297235	0	0	0	0	LOC100297235
100297236	0	0	0	0.0767765	LOC100297236
100297240	7.65115	12.7408	8.64785	9.44923	LOC100297240
100297243	0.930578	1.77153	0.961024	1.60519	CCDC30
100297248	0	0	0	0	LOC100297248
100297263	0	0	0	0	LOC100297263
100297276	0	0	0	0	LOC100297276
100297284	0	0	0	0	LOC100297284
100297286	0	0	0	0	LOC100297286
100297290	0	0	0	0	CLPSL2
100297334	0.0463258	0.0263988	0.0247105	0.0685213	LOC100297334
100297344	211.866	243.062	180.861	199.976	CALM2
100297358	0	0	0	0	LOC100297358
100297361	4.11594	6.5259	5.96614	4.65129	HCN2
100297381	0.39233	0.449714	1.03459	1.11128	LOC100297381
100297382	0	0.00360873	0.00685558	0.000603596	PAX2
100297399	1.77585	1.81979	0.17155	1.10355	LOC100297399
100297402	0	0.160107	0	0.202871	LOC100297402
100297408	0	0	0	0.00739861	FCAMR
100297420	0.88146	2.23685	2.45094	1.4313	LOC100297420
100297428	11.3419	4.40338	5.25543	2.85174	SMIM15
100297441	0	0	0	0	LOC100297441
100297447	0	0	0	0.102525	LOC100297447
100297470	0	0	0	0	LOC100297470
100297485	0.018952	0.0390416	0	0.0302196	FAM227A
100297492	0	0	0	0.0125645	DUXA
100297496	1.55449	1.16984	1.86668	1.8615	CLEC2B
100297498	7.75942	3.42369	2.99236	3.77136	LOC100297498
100297500	0	0	0	0	LOC100297500
100297504	0.259422	0.111158	0.224394	0.204171	LOC100297504
100297513	0.283256	0.209714	0.170513	0.324029	LOC100297513
100297515	0	0	0	0	LOC100297515
100297536	0.102821	0.103953	0.0467434	0.202791	C10H15orf62
100297538	0.107125	0.156986	0.154917	0.0282533	SLC4A5
100297540	0.126401	0.956487	0.494215	0.625813	LOC100297540
100297578	0	0	0	0	LLCFC1
100297600	0.301786	0.38845	0.386453	0.370751	MANSC4
100297608	0.498181	0.0667394	0	0.99825	LOC100297608
100297609	0	0	0	0	LOC100297609
100297614	0	0	0	0	SULT1D1
100297616	0	0	0	0	LOC100297616
100297617	0	0.269415	0.204447	0	DEFB1
100297630	0	0	0	0.0790523	LOC100297630
100297633	0	0	0	0	LOC100297633
100297656	0	0.0243803	0	0	FAM19A2
100297676	13.1675	14.6969	11.2445	15.7449	LOC100297676
100297677	0.0789041	0.00270908	0.102501	0.0250968	LRTM2
100297684	0	0	0	0	LOC100297684
100297703	0.183538	0.129942	0.0429239	0.263231	TMEM233
100297708	0	0	0	0	LOC100297708
100297709	1.34457	0.402417	0.493322	0.890494	PNPLA3
100297725	8.60932	4.4525	4.32692	7.6063	LOC100297725
100297728	0	0	0	0	LOC100297728
100297734	3.11797	5.93786	3.04971	3.3525	SH3BP1
100297737	0.607076	0.56325	0.840447	0.525781	RNASE12
100297741	0	0	0	0	LOC100297741
100297753	0.173551	0.0628263	0.128724	0.183989	TPC3
100297758	4.97197	2.30513	1.81508	1.04806	HIST2H2AA4
100297762	40.3657	70.8655	61.3814	23.5543	SERTM1
100297763	0	0	0	0	LOC100297763
100297770	0	0	0	0	LOC100297770
100297776	0	0	0	0	LOC100297776
100297779	0.0150368	0	0.0155302	0	LOC100297779
100297786	0	0	0	0	IL36B
100297795	14.1497	15.2485	9.10878	9.20886	PCBD2
100297800	0	0	0	0	SPINK9
100297814	0.925254	0	0.167433	0.0571484	LOC100297814
100297815	2.94687	3.43053	1.50778	2.87031	IDNK
100297820	0	0	0.0175132	0.0181373	LOC100297820
100297846	0	0	0	0	LOC100297846
100297854	0.0501531	0.0607921	0	0	DCDC2
100297865	4.73702	6.93778	6.58491	7.70711	ACTR5
100297889	0	0	0	0	LOC100297889
100297905	2.5462	1.91947	1.82177	1.34963	NINL
100297910	2.07917	4.14241	5.51498	3.53109	FJX1
100297914	2.74219	3.92583	3.91855	4.10009	KIAA1109
100297915	0	0	0.0336591	0	LOC100297915
100297935	0.00392294	0.015256	0.00541267	0.0759433	TMEM132D
100297937	4.0884	5.25559	4.39637	4.86322	ADO
100297954	0	0	0	0	LOC100297954
100297981	6.21203	11.3364	8.24014	2.54579	EGR2
100297992	1.3477	1.82132	2.23174	1.73847	SPATA5
100297996	0	0	0	0	LOC100297996
100298021	0	0	0	0	LOC100298021
100298058	0	0	0	0	LOC100298058
100298060	0.0730995	0	0	0	TOGARAM2
100298064	0.0371783	0.141636	0	0.0240709	LOC100298064
100298070	0	0	0	0	LOC100298070
100298078	0	0	0	0	LOC100298078
100298101	0	0	0	0	LOC100298101
100298103	0	0	0	0	LOC100298103
100298118	0	0	0	0	LOC100298118
100298119	0	0	0	0	LOC100298119
100298130	0.175973	0.0162685	0	0.17858	LGALS7B
100298153	0	0	0.00404594	0.00817455	LOC100298153
100298159	0	0	0	0.0336559	LOC100298159
100298165	0	0	0	0	LOC100298165
100298192	2.36992	3.3729	3.92408	4.25171	SENP5
100298208	0	0.0878139	0	0	LOC100298208
100298265	0.38684	1.09847	1.70871	1.4096	CPAMD8
100298274	0	0	0	0	LOC100298274
100298280	0	0	0	0	LOC100298280
100298309	0	0	0.129991	0	LOC100298309
100298320	0	0	0	0	LOC100298320
100298322	0	0	0	0	LOC100298322
100298331	0	0.00379902	0.0766815	0	LOC100298331
100298336	0.684019	0.311543	0.266811	0.211492	MAGI2
100298347	1.27791	2.05758	1.35894	0.999799	KAZN
100298356	0.41055	0.666648	0.424767	0.772541	LOC100298356
100298420	0.0261213	0	0.0446178	0.0950878	MROH5
100298428	0	0	0	0.443849	LOC100298428
100298434	0	0	0	0	LOC100298434
100298453	0.175669	0.118182	0.204947	0.239003	LOC100298453
100298456	6.29847	23.0087	11.3029	6.70372	WFS1
100298530	0.506536	0.034218	0.162269	0.362656	LOC100298530
100298573	0	0.131741	0.183271	0.158029	LOC100298573
100298588	0.0325974	0.069562	0.0906564	0.14982	CLNK
100298589	0	0	0	0	LOC100298589
100298591	0.67516	0	0	0.0709287	PRTN3
100298605	0	0	0	0	LOC100298605
100298623	0.692107	0.155124	0.46661	0.536743	ZNF469
100298625	0	0	0	0	LOC100298625
100298629	8.04176	6.72745	10.592	8.96513	MED16
100298642	0	0.0398118	0	0.0253547	TNIP3
100298643	0	0	0	0	LOC100298643
100298658	0	0	0	0	LOC100298658
100298680	4.04262	6.29425	4.40566	5.23607	PIGX
100298683	0.883786	0.818671	0.898411	0.86186	FAM43B
100298702	0.129509	0.0737522	0.00248759	0.0164394	PSCA
100298704	11.6049	6.46989	8.42758	8.74999	KDELC2
100298718	0	0	0	0	LOC100298718
100298725	0	0	0	0	LOC100298725
100298726	0	0	0	0	LOC100298726
100298738	10.0257	12.985	9.77452	11.0134	SCAF8
100298754	0.110722	0.0405155	0.0780761	0.0205668	DNAH5
100298760	3.11767	1.45673	3.07122	2.43767	DCBLD1
100298767	0	0	0	0	LOC100298767
100298769	0	0	0	0	LOC100298769
100298773	0	0	0	0	LOC100298773
100298774	0.0620102	0.0601901	0.0140349	0.0656432	LOC100298774
100298789	5.62992	3.82967	4.86021	5.88738	PPP2R3B
100298804	0	0	0	0	LOC100298804
100298808	0	0	0	0	LOC100298808
100298811	0	0	0	0	LOC100298811
100298821	0.101152	0	0	0	LOC100298821
100298823	0	0	0	0	LOC100298823
100298830	5.24735	5.80876	6.58853	5.97837	GTPBP6
100298846	0	0	0	0	LOC100298846
100298850	0	0	0	0	LOC100298850
100298854	0	0	0	0	LOC100298854
100298860	0	0	0	0	LOC100298860
100298868	2.56926	3.97988	7.59269	3.16777	LOC100298868
100298871	0.00531542	0.00437997	0	0	LOC100298871
100298874	0	0	0	0	LOC100298874
100298888	0.911095	0.689679	0.961954	0.25973	ACSM5
100298890	0.0296018	0	0.0260507	0.00686587	LOC100298890
100298918	0.553898	0.275824	0.437819	0.161202	C19H17orf113
100298923	1.14794	4.58965	2.21944	4.06113	LOC100298923
100298937	0.0770535	0	0.198442	0.0317028	LOC100298937
100298939	44.0511	23.0601	21.6956	31.5507	HRAS
100298980	0.44175	0.735977	1.14446	1.37021	ZNF550
100298992	0	0	0	0	LOC100298992
100299006	0	0	0	0.0387036	ACSM4
100299023	0	0	0	0	LOC100299023
100299025	1.80658	1.14781	1.17449	1.65936	LOC100299025
100299041	23.7254	26.9836	28.8785	22.9949	SEMA3G
100299044	1.78733	1.90659	2.30067	2.66105	PLEKHH2
100299045	0	0	0	0	LOC100299045
100299076	0	0	0	0	LOC100299076
100299080	1.1785	0.372058	1.19315	1.84324	SAPCD2
100299084	0	0	0	0	LOC100299084
100299090	0.0837276	0	0	0	NANOS2
100299092	23.8553	19.5105	27.3566	18.882	FEZ2
100299102	0	0	0	0	LOC100299102
100299117	0	0	0	0	LOC100299117
100299135	1.92915	0.799992	1.16636	2.67445	ADGRG2
100299144	0.152751	0	0.00883555	0	LOC100299144
100299171	1.26102	1.87451	1.60751	1.29788	GINS2
100299180	0	0.0748952	0.0132774	0.0143261	LOC100299180
100299192	0	0	0	0	LOC100299192
100299201	1.3203	2.86727	0.194956	1.51397	LOC100299201
100299242	0.037377	0.31274	0.594333	0.695444	LOC100299242
100299247	0	0	0	0	LOC100299247
100299249	8.80108	8.83429	10.3936	3.76182	IL3RA
100299267	4.72606	6.65279	3.43985	5.25075	PDP2
100299268	0	0	0.113436	0	LOC100299268
100299274	0.305981	0	0	0	LOC100299274
100299275	0	0	0	0	LOC100299275
100299277	0	0	0	0	LOC100299277
100299281	23.1711	19.1351	10.8875	13.2052	LOC100299281
100299284	1.56575	3.16076	3.39102	5.25701	RTN4R
100299286	31.9605	14.874	11.6158	17.8805	SH3PXD2A
100299303	0	0	0	0	LOC100299303
100299320	0	0	0	0	LOC100299320
100299324	0.0696664	0.0357192	0	0.0725504	LOC100299324
100299353	1.37776	1.8363	2.41862	3.60616	RNF208
100299364	0	0	0	0	LOC100299364
100299372	0.0238973	0	0	0	LOC100299372
100299402	29.4198	38.0395	28.4924	36.8017	TMEM203
100299449	0.35564	0.202771	0.470057	0.0754779	CNR1
100299465	0	0	0	0	LOC100299465
100299473	0	0.0613102	0	0.154705	INAVA
100299477	0	0	0	0	SCN10A
100299481	0	0	0	0	LOC100299481
100299503	0.215029	0.183408	0.579456	0.255841	LOC100299503
100299504	15.7612	11.7631	9.35085	9.25715	HHIPL1
100299529	0	0	0	0	LOC100299529
100299548	0	0	0	0	LOC100299548
100299556	0	0	0	0	LOC100299556
100299558	14.472	11.1325	6.81923	14.0536	UAP1L1
100299595	13.5047	12.3077	16.5176	16.1911	PACS2
100299596	0.0338806	0.0860092	0.0519871	0.203643	TRPM5
100299601	0	0	0	0	LOC100299601
100299628	0	0	0	0	LOC100299628
100299645	2.54629	1.15251	1.20038	1.65672	TEX22
100299651	3.13534	4.10944	6.0441	5.98796	ABCA2
100299686	0	0	0	0	LOC100299686
100299693	33.6313	32.0705	27.855	27.0749	PRPF38B
100299705	0.224086	0.280641	0.378736	0.206306	LOC100299705
100299712	1.90618	2.19867	1.38492	2.10356	LOC100299712
100299722	0	0	0	0	LOC100299722
100299725	0	0	0.0210305	0	LOC100299725
100299728	0	0	0	0	LOC100299728
100299729	0.0374553	0	0	0	ASIC5
100299732	0.627688	0	0	0	LOC100299732
100299740	0	0	0	0	LOC100299740
100299743	19.5975	12.745	18.7211	16.9587	NRARP
100299745	0	0	0	0	LOC100299745
100299757	0.246192	0.0828025	0.157425	0.377731	LOC100299757
100299761	0	0	0	0	LOC100299761
100299764	0	0	0	0	LOC100299764
100299783	0	0	0	0	LOC100299783
100299798	0	0.401134	0	0	ITM2A
100299805	0	0	0	0	LOC100299805
100299808	0	0	0	0	LOC100299808
100299814	0	0.0399945	0	0	CLEC17A
100299844	0	0	0	0	LOC100299844
100299845	421.109	181.53	134.57	89.2865	LOC100299845
100299850	0.0172762	0	0	0	LOC100299850
100299869	2.40301	0.922983	0.284138	0.497031	LOC100299869
100299890	0	0	0	0	LOC100299890
100299906	0.223372	0.690463	0.337474	0.948994	BANK1
100299927	0.0770285	0.233481	0.134717	0.184486	SLC34A3
100299976	0	0	0.105571	0	LOC100299976
100299981	0	0	0.00571471	0.0185465	FNDC7
100299988	0	0	0	0	TBX22
100299995	0	0	0	0.405818	LOC100299995
100300003	0	0	0	0	LOC100300003
100300004	0.110317	0.152971	0.142296	0.103134	GLTPD2
100300008	0	0	0	0	LRRC26
100300010	0	0	0	0	LOC100300010
100300012	8.21074	10.8991	15.1327	9.19396	IRS2
100300014	0	0	0	0	LOC100300014
100300021	10.6697	17.6644	11.8683	14.189	TMEM123
100300024	0	0	0	0	FABP12
100300032	5.11305	4.07759	6.64533	4.58497	SH3TC1
100300034	0.00887731	0	0.0608038	0	RLN3
100300042	0	0	0	0	LOC100300042
100300045	0	0	0	0	LOC100300045
100300051	0	0	0	0	LOC100300051
100300059	0.117478	0.0329489	0.107746	0.0453836	NLGN4X
100300069	0	0	0	0	LOC100300069
100300085	0	0	0	0	LOC100300085
100300091	0	0	0	0	LOC100300091
100300095	1.39108	1.99468	1.47121	2.23067	LOC100300095
100300115	0.0554793	0.330224	0.297068	1.14915	LOC100300115
100300124	0.285491	1.11505	0.281694	0.749231	SCUBE3
100300151	0	0	0	0	LOC100300151
100300153	0	0.00705665	0.0165276	0	LOC100300153
100300164	19.5821	13.2582	14.3327	13.0477	EHBP1
100300167	0	0	0	0	LOC100300167
100300175	0.159339	0	0	0	AGBL1
100300187	0	0	0	0	LOC100300187
100300210	0	0	0	0	LOC100300210
100300211	0	0	0	0	OR10C1
100300237	0.084795	0	0.441492	0.143287	LOC100300237
100300256	0	0	0	0.0193757	LOC100300256
100300257	0.0274035	0.0176672	0.306557	0.0486912	FGF17
100300281	0	0	0	0	LOC100300281
100300284	0	0	0	0	TAS2R7
100300292	0	0	0	0	LOC100300292
100300295	3.43101	7.98451	8.719	6.27357	SVIP
100300302	0	0	0	0	LOC100300302
100300332	0	0.0581238	0	0.0675418	IZUMO1R
100300342	0	0	0	0	LOC100300342
100300346	12.1281	11.7534	15.2314	16.1466	ZNF76
100300349	34.6325	43.5288	44.7332	41.932	SAFB2
100300362	0	0	0	0	LOC100300362
100300383	0	0	0	0	LOC100300383
100300400	4.76522	5.01255	4.87723	4.87413	CLOCK
100300401	0	0	0	0	LOC100300401
100300409	8.96757	9.96848	9.83853	10.4017	BTBD7
100300424	0.0876042	0.0411552	0	0.0308914	CAPNS2
100300434	0	0	0	0	LOC100300434
100300439	0	0	0	0	LOC100300439
100300442	0.0304533	0	0.0511234	0	LOC100300442
100300446	0	0	0	0	LOC100300446
100300449	0	0	0	0.0700698	LOC100300449
100300467	0	0	0	0	LOC100300467
100300469	0	0.0231383	0	0	LOC100300469
100300478	0.332524	1.78328	0.501777	0.766447	SIGLEC5
100300483	0.208128	0.101385	0.0516509	0.131582	LOC100300483
100300488	0	0	0	0	LOC100300488
100300490	1.949	1.48937	2.73762	1.76759	ENTPD7
100300494	0.192004	0.111982	0.397442	0.343982	GRAMD2A
100300510	1.1092	10.7238	3.3997	4.11015	LOC100300510
100300528	0	0	0	0	LOC100300528
100300531	0	0	0	0	LOC100300531
100300544	0.0147815	0.0100212	0.0241574	0.104126	KIAA1549L
100300545	0	0	0	0	LOC100300545
100300546	0	0	0	0	LOC100300546
100300550	55.9034	40.3301	25.2062	42.8155	COX7B
100300568	2.64362	3.19203	2.63403	3.33852	CBWD2
100300575	0	0	0	0	LOC100300575
100300626	0.198636	0.975409	0.666917	1.24287	SYT2
100300632	0	0	0	0	LOC100300632
100300634	3.69037	2.26615	3.61042	3.14718	RNF152
100300684	0.00509808	0	0	0	LOC100300684
100300697	0	0	0	0	LOC100300697
100300716	0	0	0	0.121923	LOC100300716
100300732	0.670594	0.664005	1.00051	0.945646	EARS2
100300734	8.39607	8.28566	10.7875	9.88605	FAM189B
100300749	0	0	0	0	LOC100300749
100300759	0	0	0	0	LOC100300759
100300760	0.5416	0.378892	0.353037	0.272921	LOC100300760
100300764	0	0	0	0	LOC100300764
100300765	0	0	0	0	XKR9
100300790	0	0	0	0.0993041	LOC100300790
100300804	0	0	0	0	LOC100300804
100300806	0	0	0.012386	0.0261156	LOC100300806
100300814	0	0	0	0	LOC100300814
100300844	0	0	0	0	OR5K4
100300850	0	0	0	0	LOC100300850
100300861	0	0	0	0	LOC100300861
100300875	6.52394	6.88009	11.0931	10.2416	DNAAF5
100300881	3.86994	2.9272	5.27155	2.86155	LOC100300881
100300896	1.0879	6.58204	7.60938	4.55851	LOC100300896
100300911	0	0	0	0	LOC100300911
100300920	0	0	0	0	APOBEC4
100300937	0	0	0	0	DDX53
100300938	1.30177	0.70884	0.740684	0.906425	LOC100300938
100300968	0.942804	0.859739	0.923748	0.556605	MAATS1
100300972	0	0	0	0	LOC100300972
100300983	0	0	0	0	LOC100300983
100301009	0.0437652	0	0	0.00432912	VWDE
100301024	0	0	0	0	LOC100301024
100301026	0	0	0	0.0095047	NLRP2
100301027	1.1178	1.61904	1.83902	2.44173	CEP70
100301071	0	0	0	0	LOC100301071
100301104	0	0	0	0	LOC100301104
100301109	0	0	0.0704309	0	LOC100301109
100301114	14.1809	14.5891	14.5958	13.7813	PRPF40A
100301138	0	0	0	0	LOC100301138
100301147	0	0	0	0	LOC100301147
100301148	4.74453	4.419	5.31185	5.27133	ZFP28
100301161	0	0	0	0	KRT1
100301169	16.6979	20.8877	20.9916	20.7618	MAGT1
100301173	0.0283315	0.105388	0.0261465	0.0334782	TMEM121B
100301203	0.0711987	0	0.00362204	0.413689	LRRC14B
100301218	0	0	0	0	LOC100301218
100301224	0	0.45503	0.0882318	0	LOC100301224
100301231	0	0	0	0	LOC100301231
100301237	0	0.295075	0	0	TFF1
100301247	0	0	0.0207282	0.0525779	CCNO
100301248	0	0	0	0	LOC100301248
100301259	0	0	0	0	LOC100301259
100301263	0	0	0	0.00671214	LOC100301263
100301272	0.129415	0	0	0.246565	CBY3
100301293	0	0	0	0	BHLHA9
100301295	1.39031	2.44108	3.24694	4.20717	C19H17orf58
100301297	0	0	0	0	LOC100301297
100301304	0	0	0	0	LOC100301304
100301305	0	0	0	0	LOC100301305
100301306	0	0	0	0	LOC100301306
100301320	0	0	0	0	LOC100301320
100301323	8.64246	4.34276	4.82114	7.17974	LRP3
100301324	0	0.445118	0	0.0249229	EDA2R
100301340	0	0	0	0	MCIDAS
100301361	0.926993	0.168597	0.151318	0.0138329	SLC32A1
100301375	45.9897	23.1794	2.73226	18.2772	TNNI1
100301403	0	0	0	0	LOC100301403
100301416	0	0	0.0267885	0	LOC100301416
100301422	0.615015	0.512591	0.0540046	0.264074	LOC100301422
100301430	0.0413276	0.0393684	0.178702	0.0720466	RNF223
100301431	0.316703	0.761863	1.15912	0.950136	LRFN1
100301447	0	0	0	0	LOC100301447
100301465	0	0	0	0	LOC100301465
100301469	0	0	0	0	LOC100301469
100301478	0.367803	0.608392	0.525831	0.467797	CCNB3
100302388	0.347371	0.290849	0.615333	0.674175	SMIM5
100302389	0.0307549	0	0.318986	0.0192531	SMIM6
100302500	0	0	0	0	HSTN
100302527	16.0541	6.08394	6.37198	13.3955	SMIM10
100302586	3.48532	2.37343	0.369236	1.62513	SMIM1
100312988	4.76634	0	0	2.50402	MIR1-2
100312989	0	0	0	0	MIR1-1
100312990	0	0	0	0	MIR105B
100312991	0	0	0	0.254944	MIR106B
100312992	0	0	0	0	MIR124A-2
100312993	0	0	0	0	MIR129-1
100312994	0	0	0	0	MIR130A
100312995	0	0	0	0	MIR130B
100312996	0	0	0	0	MIR133B
100312997	1.35301	0	0	0	MIR134
100312998	0	0	0	0	MIR135A-1
100312999	0	0	0	0	MIR137
100313000	0	0	0	0	MIR138-1
100313001	0	0	0	0	MIR141
100313002	0	0	0	0	MIR146B
100313003	0	0	0	0	MIR147
100313004	0	0	0	0	MIR152
100313005	0	0	0	0	MIR154A
100313006	0	0	0	0.161869	MIR155
100313007	0	0	0	0	MIR16A
100313008	0	0	0	0	MIR184
100313009	0	0	0	0	MIR185
100313010	0	0	0	0	MIR187
100313011	3.94649	0	13.8694	17.1926	MIR24-1
100313012	0	0	0	0	MIR190B
100313013	0	0	0	0	MIR194-2
100313014	0	0	0	0	MIR196A-1
100313015	1.35487	2.77732	3.08868	1.41231	MIR197
100313016	0	0	0	0	MIR199A-2
100313017	0	0	0	0.371236	MIR206
100313018	0	5.8044	1.2844	0.0918716	MIR212
100313019	0	0	0	0	MIR216A
100313020	0	0	0	0	MIR216B
100313021	0	0	0	0	MIR219-1
100313022	0.711305	0	4.24144	0	MIR223
100313023	0.81292	0	0	0.377694	MIR224
100313024	0	0	0	0	MIR299
100313025	0.111067	0	0	0	MIR29D
100313026	0	0	0	0	MIR301A
100313027	0	0	0.144209	0	MIR302A
100313028	0	0	0	0.40791	MIR302B
100313029	0.546223	0	0	0	MIR30F
100313030	0	0	0	0	MIR323
100313031	0	0	0	0	MIR326
100313032	0	0	0	0	MIR328
100313033	0	0	0	0	MIR330
100313034	0	0	0	0	MIR338
100313035	6.87351	0	13.9844	5.06842	MIR339A
100313036	0.99713	0	0.5087	0.216973	MIR33B
100313037	0	0	0	0	MIR340
100313038	0	0	0	0	MIR362
100313039	0	0	0	0	MIR370
100313040	0	0	0	0	MIR371
100313041	0	0	0	0	MIR375
100313042	0.695193	5.14795	0	0	MIR378-1
100313043	0	0	0	0	MIR379
100313044	0	0	0	0	MIR381
100313045	0	0	0	0	MIR410
100313046	0	0	0	0	MIR412
100313047	0	0	0	0	MIR429
100313048	0	0	0	0	MIR432
100313049	0	0	0	0	MIR448
100313050	0	0	0	0	MIR449B
100313051	0	0	0	0	MIR449C
100313052	0	0	0	0	MIR453
100313053	0	0	1.69972	1.52581	MIR483
100313054	0	0	0	0	MIR485
100313055	0	0	0	0	MIR488
100313056	0	0	0	0	MIR490
100313057	0	0	1.17207	0	MIR493
100313058	0	0	0	0	MIR496
100313059	0	0	0	0	MIR500
100313060	0.127452	0	0	0	MIR502A-2
100313061	0	0	0	0	MIR504
100313062	0	0	0	0	MIR505
100313063	0	0	0	0	MIR543
100313064	0	0	0.438897	0	MIR544B-2
100313065	0	0	0	0	MIR544A
100313066	0	0	0	0	MIR551A
100313067	0	0	0.585525	0.104059	MIR582
100313068	1.3429	0	0.113423	1.35273	MIR584-2
100313069	0	0	0	0	MIR584-3
100313070	0	0	0	0	MIR584-6
100313071	0	0	0	0	MIR584-1
100313072	0	0	0	0	MIR592
100313073	0	0	0	0	MIR628
100313074	1.0706	0	0	0.567578	MIR631
100313075	0	0	0	0	MIR653
100313076	0	0	0	0	MIR656
100313077	0	0	0	0	MIR665
100313078	0	0	0	0	MIR670
100313079	0	0	0	0.773164	MIR708
100313080	0	0	0	0	MIR744
100313081	0.391046	0	0	0	MIR758
100313082	0	1.321	0.158052	0	MIR763
100313083	0	0	1.08799	0	MIR767
100313084	0	0	0	0	MIR769
100313085	0	0	0	0	MIR874
100313086	0.141613	0	0	0	MIR876
100313087	0	0	0	0	MIR877
100313088	0	0	0	0	MIR92B
100313089	0.246681	0	0	0.438613	MIR940
100313090	0	0	0	0	MIR95
100313091	0	0	0	0	MIR9-1
100313092	0	0	0	0	MIR9-2
100313093	0	0	0	0	MIR1224
100313094	0	0	0	0	MIR376D
100313095	0	0	0	0	MIR376C
100313098	0	0	0	0	MIR1225
100313099	0	0	0	0	MIR29E
100313100	0	0	0	0	MIR1284
100313101	2.46519	7.6945	7.97731	8.90307	MIR1291
100313103	20.7142	27.3681	29.8216	24.9772	MIR7-2
100313104	0	0	0	0	MIR1256
100313105	0	0	0	0	MIR29B-1
100313106	0.322217	0	0	0	MIR1296
100313107	0	0	0	0	MIR1193
100313108	0	0	0	0	MIR1197
100313109	0.307938	0.572867	0.911552	0.0684413	MIR1307
100313110	0	0	0	0	MIR1287
100313111	0	0	0	0	MIR1306
100313112	0	0.850736	0	0.474314	MIR1271
100313113	0	0	0	0	MIR1249
100313114	0	0	0	0	MIR2284I
100313115	0	0	0	0	MIR2286
100313116	0.628012	0	1.29237	1.24027	MIR2287
100313117	0	0	0	0	MIR2289
100313118	0	0	0	0.71906	MIR2291
100313119	0.13278	0	0.865254	0.886788	MIR2292
100313120	0	0	0	0	MIR2294
100313121	0	0	0	1.97153	MIR2296
100313122	0.666425	0	3.17064	0	MIR2297
100313123	0	0	0	0	MIR2300A
100313124	0	0	0	0	MIR2284S
100313125	0	0	0	0	MIR2301
100313126	0	0	1.15002	3.81212	MIR2303
100313127	0	0	0	0	MIR2305
100313128	0	0	0	0	MIR2306
100313129	2.40757	0	7.04767	1.03455	MIR2308
100313130	0	0	0	0	MIR2309
100313131	0	0	0	0	MIR1603
100313132	0	5.62791	0	0	MIR2311
100313133	0	0	0	0	MIR2284J
100313134	0	0	0	0	MIR2285B-1
100313135	0	1.5992	0.330971	0.167176	MIR2314
100313136	0	0	0	0	MIR2316
100313137	0	0	0	1.82045	MIR2317
100313138	0	0	0.12778	0	MIR2318
100313139	0	0	0.942165	0	MIR2320
100313140	0	0	0	0	MIR2284N
100313141	1.13091	1.33126	0	0.920276	MIR2284G
100313142	0	4.00546	0.524309	1.13945	MIR2323
100313143	0	1.59752	0.553752	7.6335	MIR2324
100313144	0	0	0	0	MIR2325A
100313145	0.940664	0	0	0	MIR2327
100313146	0	0	0	0	MIR2329-2
100313147	0	0	0	0	MIR2330
100313148	0	0	0	0	MIR2332
100313149	0	0	0	0	MIR2334
100313150	0	0	0	0	MIR2335
100313151	0	0	0.132824	0.805085	MIR199C
100313152	0	0	0	0	MIR2339
100313153	0	0	1.87167	0	MIR2340
100313154	0	0.801015	0	0	MIR2341
100313155	0.45711	0	0	0	MIR2344
100313156	1.45199	0	0.51112	0.785762	MIR2346
100313157	0	0	0	0	MIR2347
100313158	0	0	0	0	MIR2348
100313159	0.866401	0	0.873445	3.52011	MIR2351
100313160	0	0	1.25836	0	MIR2352
100313161	0	0	0	0	MIR2353
100313162	0	0	1.84948	1.82875	MIR2357
100313163	0	0	2.12518	6.95583	MIR2284U
100313164	0	0	0	0	MIR2360
100313165	0	0	0	0	MIR2361
100313166	0	0	0	0	MIR2363-1
100313167	0	0	0	0	MIR2365
100313168	0	0	0	0	MIR2366
100313169	0	0	0	0	MIR2284F
100313170	0	0	0	0	MIR2367
100313171	2.29265	0.233382	6.73011	3.04948	MIR2368
100313172	0	0	0	0	MIR2369
100313173	0	0	0	0	MIR2371
100313174	0	0	0	0	MIR2374
100313175	0	0	0	0	MIR2375
100313176	0	0	0	0	MIR2377
100313177	0	0	0	0.409311	MIR2379
100313178	0	0	0	0	MIR2284C
100313179	0	0	0	0	MIR2381
100313180	0	0	0	0	MIR2383
100313182	1.74674	1.77045	0.632208	2.81455	MIR2385
100313183	0	0	0	0	MIR2386
100313184	0	0	0	0	MIR2388
100313185	0	0	0	0	MIR2389
100313186	0	0	0	0	MIR2390
100313187	0	2.6036	0	0	MIR2394
100313188	0	0	0	0	MIR2395
100313189	3.738	0	2.93374	1.46358	MIR2396
100313190	0	0	2.44594	0.272874	MIR2399
100313191	0.908624	0	7.34068	8.15175	MIR2400
100313192	0	0	0	0	MIR2284Q
100313193	0.674218	0.162585	0	0	MIR2403
100313194	0	0	0	0	MIR449D
100313195	0	0	0	0	MIR2405
100313196	0	0	0.165486	0.501529	MIR2408
100313197	0	1.1815	0	0	MIR2409
100313198	0.74485	5.39926	3.43622	0.132438	MIR2411
100313199	0	0	0	0.136437	MIR2412
100313200	0	0	0	0	MIR2413
100313201	0	0	0	0	MIR2414
100313202	0	0	0	0	MIR2416
100313203	0	0	0	0	MIR2418
100313204	0	0	0	0	MIR1814C
100313205	0	0	0	0	MIR2420
100313206	0	0	0	0	MIR2421
100313207	0	0	0	0	MIR320B
100313208	1.44599	0.236299	0.717268	1.50491	MIR2424
100313209	0	0	0.124625	0	MIR2425
100313210	0	2.59666	0.8926	0	MIR2427
100313211	0	0	0	0	MIR2430
100313212	0	4.99654	0.848444	1.92659	MIR2431
100313213	0	0	0	0	MIR2432
100313214	0	0	0	0	MIR2433
100313215	0	0	0	0	MIR2435
100313217	0	0	0	0	MIR2437
100313218	0	0	0	0	MIR2441
100313219	0.44626	1.60446	10.248	0.268362	MIR2442
100313220	0	0	0	0	MIR2444
100313222	0.241418	2.5053	3.41992	4.53753	MIR2447
100313223	0	0	1.19545	0	MIR2450C
100313224	0	0	0	0	MIR2450B
100313225	0	0	1.06261	0	MIR2450A
100313226	0	0	0	0.67355	MIR2453
100313227	2.47695	0	2.94433	4.17057	MIR2454
100313228	0	0	0	0	MIR2455
100313229	1.104	3.07737	9.83555	3.33722	MIR1434
100313230	0	0	0	0.30441	MIR2458
100313231	0	0	4.36594	0	MIR2459
100313232	0	0	1.55408	2.25736	MIR1777B
100313233	0	0	0	0	MIR2462
100313234	0.137661	1.2468	0	0	MIR2463
100313235	0.19777	0	1.04427	0	MIR2466
100313236	0	0	0	0	MIR2468
100313237	0	0	0	0	MIR2469
100313238	0	0	0	0	MIR2471
100313239	0	0	0	2.24461	MIR2474
100313240	7.82825	3.83498	5.46742	20.7545	MIR2475
100313242	0	0	0	0.174461	MIR2284O
100313243	0	0	0	0	MIR2480
100313244	0	0	0	0	MIR2481
100313245	0	0	0	0	MIR2483
100313246	0	0	0	0	MIR2484
100313247	2.17259	1.63539	8.13565	3.66411	MIR664A
100313248	0	0	0	0	MIR2486
100313250	0	0	0	0	MIR2488
100313251	0	0	0.378549	0	MIR2917
100313252	0	0	0	0	MIR124B
100313253	0.961508	0	0	15.768	MIR133A-2
100313254	0	0	0	0	MIR144
100313255	0	0	0	0	MIR153-2
100313256	0	0	0	0	MIR183
100313257	0	0	0	0	MIR208B
100313258	0	0	0	0	MIR218-1
100313259	0.44118	0	0	0	MIR296
100313260	0.93327	1.3701	3.41622	0.458326	MIR324
100313261	0	0	0	0	MIR346
100313262	8.63789	2.23529	11.0947	7.79818	MIR374B
100313263	15.599	9.81157	16.0674	16.4592	MIR421
100313264	0	0	0	0	MIR449A
100313265	0.409667	0	0	0	MIR491
100313266	0	0	0	0	MIR541
100313267	0	0	0	0	MIR551B
100313268	0	0	0	0	MIR599
100313269	0	0	0	0	MIR655
100313271	0	0	0.524396	0	MIR875
100313272	0	0	0	0	MIR489
100313273	0	0	0	0	MIR584-8
100313274	0	0	0	0	MIR1179
100313275	0	0	0	0	MIR1835
100313276	0	0	0	0.0927068	MIR181B-1
100313277	0	0	0	0	MIR2285A
100313278	0	0	0	0	MIR2300B
100313279	0.50241	10.8934	0.402065	2.5794	MIR2304
100313280	0	0	0	0	MIR2312
100313281	0	0	0	0	MIR2319B
100313282	0	0	0	0	MIR2322
100313283	0	0	0	0	MIR2328
100313284	0	0	2.55344	0	MIR2343
100313285	0	0	0	0	MIR2349
100313286	0	0	0	0	MIR2354
100313287	0	0	0.68207	1.40159	MIR2364
100313288	0	0	0	0	MIR1814B
100313289	0	0	0	0	MIR2378
100313290	0	0	0	0	MIR2284V
100313292	0	0	0.134595	0	MIR2401
100313294	1.02723	0	1.28298	2.76511	MIR2415
100313295	0	0	0	0	MIR2423
100313296	0.247855	0	7.40299	0.283789	MIR2429
100313297	0	0	0	0	MIR2434
100313298	1.07939	0	1.61449	0	MIR2449
100313299	0	0	0	0	MIR2452
100313300	1.9148	0	1.85288	0	MIR2456
100313301	0	1.08047	0.968056	0	MIR2467
100313302	0	0	2.25938	1.67212	MIR2477
100313303	0.138201	0	0	0.580206	MIR101-1
100313304	0	0	0	0	MIR129-2
100313305	0	0	1.82215	0	MIR146A
100313306	0	0	0	0	MIR181D
100313307	0	0	0	0	MIR193B
100313308	0	0	0	0	MIR211
100313309	0	0	0	0	MIR26A-1
100313310	0	0	0	0	MIR302C
100313311	0.202208	0	2.55499	0.647104	MIR365-2
100313312	0	0	0	0	MIR383
100313313	0	0	0	0	MIR431
100313314	0	0	0	0.359921	MIR494
100313315	0	0	0.258837	0	MIR539
100313316	0	0	0.369316	0	MIR562
100313317	0	0	0	0	MIR658
100313318	0	0	0	0	MIR760
100313319	0	0	0	0	MIR885
100313321	0	0	0	0	MIR376A
100313322	0.84968	0.575886	3.70337	1.15777	MIR1281
100313323	0	0	0	0	MIR1248-2
100313324	0	0	0	0	MIR2290
100313325	0	0	0	0	MIR2285D
100313326	0	0	0	0	MIR2284L
100313327	0	0	0	0	MIR2313
100313328	0	0	0	0	MIR2321
100313329	0	0	0	0	MIR2329-1
100313330	0	0	0	0	MIR2336
100313331	0	0	0	0	MIR2342
100313332	0	0	0	1.64525	MIR2350
100313334	2.78621	3.47195	5.50319	9.96727	MIR2362
100313335	0	0	0	0	MIR2284A
100313336	4.87213	12.0846	8.77103	0.95506	MIR2373
100313337	0	0	0	0	MIR2325B
100313338	0	0	0	0.729653	MIR2325C
100313339	0	0	0.670416	1.957	MIR2392
100313340	0	0	0	0	MIR2404-1
100313341	0.424911	1.33632	7.09612	4.36918	MIR1584
100313342	0	0	0	0	MIR1843
100313343	0	0	0	0	MIR2428
100313344	0	0	0	0	MIR2436
100313345	0	0	0.142178	0	MIR2446
100313346	0	3.48639	0	5.02316	MIR2451
100313347	0	0	0	0	MIR2457
100313348	0	0	0.284356	0	MIR2472
100313349	0	0	0	0	MIR2479
100313350	0	0	0.9769	0.171647	MIR2485
100313351	0	0	0.356281	0	MIR190A
100313352	0	0	0	0	MIR335
100313353	0	0	0	0	MIR502A-1
100313354	0	0	0	0	MIR1185
100313355	0	0	0	0	MIR2310
100313356	0.930659	5.07441	8.10908	7.97049	MIR2338
100313357	0	0	0	0	MIR2406
100313358	0	0	8.10419	0	MIR2438
100313359	0	0	0	0	MIR105A
100313360	0	0	0	0	MIR128-2
100313361	0	0	0	0.224044	MIR133A-1
100313362	0	0	0	0	MIR136
100313363	9.49999	0.655087	3.73493	14.8498	MIR143
100313364	0	0	0	0	MIR153-1
100313365	0	0	0	0	MIR182
100313366	0	0	0	0	MIR188
100313367	0	0	0	0	MIR196A-2
100313368	0	0	0	0	MIR208A
100313369	0	0	0	0	MIR217
100313370	0	0	0	0	MIR28
100313371	0	0	0	0	MIR301B
100313372	0	0	0	0	MIR32
100313373	0	0	0	0	MIR329A
100313374	0	0	0	0	MIR33A
100313375	0	0	0	0	MIR367
100313376	0	0	0	0	MIR377
100313377	0	0	0	0	MIR409A
100313378	0	2.69886	0	0	MIR411A
100313379	0	0	0	0	MIR433
100313380	0	0	0	0	MIR451
100313381	0	0	0	0	MIR486
100313382	0	0	0	0	MIR495
100313383	0	0	0	0	MIR502B
100313384	0	0	0	0	MIR544B-1
100313385	47.4619	45.7243	55.529	64.1982	MIR568
100313386	0	0	0	0	MIR584-5
100313387	0	0	0	0	MIR615
100313388	0	0	0	0	MIR654
100313389	0	0	0	0	MIR671
100313390	0	0	0	0	MIR759
100313391	0	0	0	0	MIR873
100313392	0.44118	0	0.258837	0	MIR92A-1
100313393	0	0	0	0	MIR96
100313394	0	0	0	0	MIR376B
100313396	6.24128	5.46722	7.38519	9.26265	MIR1282
100313397	0	0	0	0	MIR1301
100313398	0	0	0	0	MIR1251
100313399	0	0	0	0	MIR1839
100313400	3.11901	7.62876	8.73688	0.299828	MIR1248-1
100313401	0	0	0	0	MIR181A-1
100313402	0	0	0	0	MIR2288
100313403	0	0	0	0	MIR2293
100313404	43.6823	29.4259	37.0595	46.9027	MIR2299
100313405	0	0	0	0	MIR2302
100313406	0	0	0	0	MIR2307
100313407	0	0	0	0	MIR2489
100313408	0	0	0	0	MIR2284T
100313409	0	0	0	0	MIR2315
100313410	0	0	0	0	MIR2319A
100313411	3.19496	0	4.91857	0.63151	MIR1721
100313412	0	0	0	0	MIR2326
100313413	0	0	0	0	MIR2331
100313414	0.286767	2.00854	0	0.382416	MIR2337
100313415	0	0	0	0	MIR1814A
100313416	0	0	0	0	MIR2345
100313417	0	0	0	0	MIR2284P
100313418	0.509292	0	0.138283	0	MIR2356
100313419	0	0	0	0	MIR2358
100313420	0	0	0	0	MIR2363-2
100313421	0.155009	0	0	0	MIR2284K
100313422	0	0	0	0	MIR2370
100313423	0	0	0.14845	0	MIR2376
100313424	0	0	0.92197	0	MIR2380
100313425	0	0	0	0	MIR2384
100313426	0	0	0	0	MIR2387
100313427	0	0	0	0	MIR2393
100313428	0	0	0	0	MIR2398
100313429	0	0	0	0	MIR2402
100313430	0.267779	0	1.62302	2.39814	MIR2407
100313431	0	0	0	0	MIR2410
100313432	0	0	0	0	MIR2284M
100313433	0	0	0	0	MIR2284B
[truncated: 32,787 more rows]

## Sheet: S3. XFvsHF_GO
Category	GOID	Description	GeneRatio	BgRatio	pvalue	padj	geneID	geneName	Count	Up	Up_Gene_id	Down	Down_Gene_id
BP	GO:0048583	regulation of response to stimulus	19/489	109/5368	0.00403741	0.378091	517887/529235/506270/512950/785769/520704/506075/527410/540026/523124/100296883/534112/527362/524352/100141063/537718/504593/100124501/515914	CYTH4/DDIT4/PTK2/FGD3/SPATA13/PREX2/ARHGEF25/PREX1/ARHGEF17/PSD/IGBP1/CNKSR2/ARHGEF40/ARHGEF7/ECT2L/ARHGEF9/SPRY4/FGD1/SESN3	19	8	517887/529235/512950/520704/527410/523124/100296883/515914	11	506270/785769/506075/540026/534112/527362/524352/100141063/537718/504593/100124501
BP	GO:0009966	regulation of signal transduction	18/489	105/5368	0.00606464	0.378091	517887/529235/506270/512950/785769/520704/506075/527410/540026/523124/100296883/534112/527362/524352/100141063/537718/504593/100124501	CYTH4/DDIT4/PTK2/FGD3/SPATA13/PREX2/ARHGEF25/PREX1/ARHGEF17/PSD/IGBP1/CNKSR2/ARHGEF40/ARHGEF7/ECT2L/ARHGEF9/SPRY4/FGD1	18	7	517887/529235/512950/520704/527410/523124/100296883	11	506270/785769/506075/540026/534112/527362/524352/100141063/537718/504593/100124501
BP	GO:0010646	regulation of cell communication	18/489	105/5368	0.00606464	0.378091	517887/529235/506270/512950/785769/520704/506075/527410/540026/523124/100296883/534112/527362/524352/100141063/537718/504593/100124501	CYTH4/DDIT4/PTK2/FGD3/SPATA13/PREX2/ARHGEF25/PREX1/ARHGEF17/PSD/IGBP1/CNKSR2/ARHGEF40/ARHGEF7/ECT2L/ARHGEF9/SPRY4/FGD1	18	7	517887/529235/512950/520704/527410/523124/100296883	11	506270/785769/506075/540026/534112/527362/524352/100141063/537718/504593/100124501
BP	GO:0023051	regulation of signaling	18/489	106/5368	0.00670739	0.378091	517887/529235/506270/512950/785769/520704/506075/527410/540026/523124/100296883/534112/527362/524352/100141063/537718/504593/100124501	CYTH4/DDIT4/PTK2/FGD3/SPATA13/PREX2/ARHGEF25/PREX1/ARHGEF17/PSD/IGBP1/CNKSR2/ARHGEF40/ARHGEF7/ECT2L/ARHGEF9/SPRY4/FGD1	18	7	517887/529235/512950/520704/527410/523124/100296883	11	506270/785769/506075/540026/534112/527362/524352/100141063/537718/504593/100124501
BP	GO:0002376	immune system process	22/489	139/5368	0.00686695	0.378091	280826/509004/525727/510832/504507/280828/282530/515418/281250/615535/506214/282493/533051/407111/281043/508666/novel.1971/618737/281251/788634/407173/781726	IL6/CD1B/BOLA-DOA/CD1E/TNFSF13B/CXCL8/BOLA-DRB3/LOC515418/IL1A/ENPP1/BOLA-DRA/BOLA-DOB/MIC1/FASLG/CCL2/LOC508666/-/LOC618737/IL1B/LOC788634/JSP.1/LOC781726	22	18	280826/509004/525727/510832/504507/280828/282530/515418/281250/506214/282493/407111/281043/508666/novel.1971/618737/281251/781726	4	615535/533051/788634/407173
BP	GO:0019362	pyridine nucleotide metabolic process	6/489	20/5368	0.00708367	0.378091	281141/514939/506544/540303/513419/520472	ENO1/PGD/PFKM/ENO3/NADK/NAMPT	6	4	281141/514939/513419/520472	2	506544/540303
BP	GO:0046496	nicotinamide nucleotide metabolic process	6/489	20/5368	0.00708367	0.378091	281141/514939/506544/540303/513419/520472	ENO1/PGD/PFKM/ENO3/NADK/NAMPT	6	4	281141/514939/513419/520472	2	506544/540303
BP	GO:0072524	pyridine-containing compound metabolic process	6/489	20/5368	0.00708367	0.378091	281141/514939/506544/540303/513419/520472	ENO1/PGD/PFKM/ENO3/NADK/NAMPT	6	4	281141/514939/513419/520472	2	506544/540303
BP	GO:0007265	Ras protein signal transduction	13/489	70/5368	0.00952586	0.385205	517887/512950/785769/520704/506075/527410/540026/523124/527362/524352/100141063/537718/100124501	CYTH4/FGD3/SPATA13/PREX2/ARHGEF25/PREX1/ARHGEF17/PSD/ARHGEF40/ARHGEF7/ECT2L/ARHGEF9/FGD1	13	5	517887/512950/520704/527410/523124	8	785769/506075/540026/527362/524352/100141063/537718/100124501
BP	GO:0046578	regulation of Ras protein signal transduction	13/489	70/5368	0.00952586	0.385205	517887/512950/785769/520704/506075/527410/540026/523124/527362/524352/100141063/537718/100124501	CYTH4/FGD3/SPATA13/PREX2/ARHGEF25/PREX1/ARHGEF17/PSD/ARHGEF40/ARHGEF7/ECT2L/ARHGEF9/FGD1	13	5	517887/512950/520704/527410/523124	8	785769/506075/540026/527362/524352/100141063/537718/100124501
BP	GO:0006955	immune response	21/489	135/5368	0.00992331	0.385205	280826/509004/525727/510832/504507/280828/282530/515418/281250/615535/506214/282493/533051/407111/281043/508666/novel.1971/281251/788634/407173/781726	IL6/CD1B/BOLA-DOA/CD1E/TNFSF13B/CXCL8/BOLA-DRB3/LOC515418/IL1A/ENPP1/BOLA-DRA/BOLA-DOB/MIC1/FASLG/CCL2/LOC508666/-/IL1B/LOC788634/JSP.1/LOC781726	21	17	280826/509004/525727/510832/504507/280828/282530/515418/281250/506214/282493/407111/281043/508666/novel.1971/281251/781726	4	615535/533051/788634/407173
BP	GO:0006733	oxidoreduction coenzyme metabolic process	6/489	22/5368	0.011662	0.414972	281141/514939/506544/540303/513419/520472	ENO1/PGD/PFKM/ENO3/NADK/NAMPT	6	4	281141/514939/513419/520472	2	506544/540303
BP	GO:0007266	Rho protein signal transduction	11/489	58/5368	0.0141209	0.430687	512950/785769/520704/506075/527410/540026/527362/524352/100141063/537718/100124501	FGD3/SPATA13/PREX2/ARHGEF25/PREX1/ARHGEF17/ARHGEF40/ARHGEF7/ECT2L/ARHGEF9/FGD1	11	3	512950/520704/527410	8	785769/506075/540026/527362/524352/100141063/537718/100124501
BP	GO:0035023	regulation of Rho protein signal transduction	11/489	58/5368	0.0141209	0.430687	512950/785769/520704/506075/527410/540026/527362/524352/100141063/537718/100124501	FGD3/SPATA13/PREX2/ARHGEF25/PREX1/ARHGEF17/ARHGEF40/ARHGEF7/ECT2L/ARHGEF9/FGD1	11	3	512950/520704/527410	8	785769/506075/540026/527362/524352/100141063/537718/100124501
BP	GO:0019359	nicotinamide nucleotide biosynthetic process	5/489	18/5368	0.0193736	0.455063	281141/506544/540303/513419/520472	ENO1/PFKM/ENO3/NADK/NAMPT	5	3	281141/513419/520472	2	506544/540303
BP	GO:0019363	pyridine nucleotide biosynthetic process	5/489	18/5368	0.0193736	0.455063	281141/506544/540303/513419/520472	ENO1/PFKM/ENO3/NADK/NAMPT	5	3	281141/513419/520472	2	506544/540303
BP	GO:0019882	antigen processing and presentation	5/489	18/5368	0.0193736	0.455063	525727/282530/506214/282493/788634	BOLA-DOA/BOLA-DRB3/BOLA-DRA/BOLA-DOB/LOC788634	5	4	525727/282530/506214/282493	1	788634
BP	GO:0072525	pyridine-containing compound biosynthetic process	5/489	18/5368	0.0193736	0.455063	281141/506544/540303/513419/520472	ENO1/PFKM/ENO3/NADK/NAMPT	5	3	281141/513419/520472	2	506544/540303
BP	GO:0051186	cofactor metabolic process	11/489	61/5368	0.0202487	0.455063	281158/100297795/281141/514939/506544/540303/505694/510243/513419/535194/520472	FECH/PCBD2/ENO1/PGD/PFKM/ENO3/FXN/HMOX2/NADK/GPHN/NAMPT	11	8	100297795/281141/514939/505694/510243/513419/535194/520472	3	281158/506544/540303
BP	GO:0051056	regulation of small GTPase mediated signal transduction	13/489	78/5368	0.0226957	0.484552	517887/512950/785769/520704/506075/527410/540026/523124/527362/524352/100141063/537718/100124501	CYTH4/FGD3/SPATA13/PREX2/ARHGEF25/PREX1/ARHGEF17/PSD/ARHGEF40/ARHGEF7/ECT2L/ARHGEF9/FGD1	13	5	517887/512950/520704/527410/523124	8	785769/506075/540026/527362/524352/100141063/537718/100124501
BP	GO:0006732	coenzyme metabolic process	8/489	41/5368	0.029102	0.59174	100297795/281141/514939/506544/540303/513419/535194/520472	PCBD2/ENO1/PGD/PFKM/ENO3/NADK/GPHN/NAMPT	8	6	100297795/281141/514939/513419/535194/520472	2	506544/540303
BP	GO:1902531	regulation of intracellular signal transduction	13/489	82/5368	0.032941	0.639355	517887/512950/785769/520704/506075/527410/540026/523124/527362/524352/100141063/537718/100124501	CYTH4/FGD3/SPATA13/PREX2/ARHGEF25/PREX1/ARHGEF17/PSD/ARHGEF40/ARHGEF7/ECT2L/ARHGEF9/FGD1	13	5	517887/512950/520704/527410/523124	8	785769/506075/540026/527362/524352/100141063/537718/100124501
BP	GO:0005975	carbohydrate metabolic process	17/489	117/5368	0.0350125	0.650014	510616/286869/512846/407183/522919/534928/615745/281141/506544/526256/540303/535601/509394/505987/534011/281174/281962	HK3/CHI3L1/UEVLD/PFKFB3/GNPDA1/PFKFB4/GBE1/ENO1/PFKM/MGAT4B/ENO3/SLC3A1/ISYNA1/GK/FGGY/FUT1/OVGP1	17	9	510616/286869/407183/522919/615745/281141/505987/534011/281962	8	512846/534928/506544/526256/540303/535601/509394/281174
BP	GO:0055114	oxidation-reduction process	42/489	352/5368	0.0389225	0.692496	505537/514194/281209/504401/281615/540868/512846/281112/508954/536763/532785/507289/100301224/783612/287024/514996/531682/507093/378474/281904/514939/532231/511960/507817/494549/327669/507988/520260/788719/513873/510243/789307/541302/525813/506132/515770/613475/338074/532505/512573/281093/539976	RRM1/CP/GPX1/FMO2/ALDH1A1/CYP26B1/UEVLD/CYBB/SORD/EGLN2/HADH/SCCPDH/LOC100301224/LOC783612/NOS3/PLOD3/CAT/ALDH1A3/NOX4/LOXL4/PGD/GAPDHS/CYP27A1/ME2/DIO3/IDH2/CYP3A4/FH/FMO5/NDOR1/HMOX2/SAO/CYP2R1/ME3/CH25H/PPOX/MSRB2/AOX1/ZADH2/PNPO/CRYZ/P3H1	42	24	514194/281209/504401/281615/281112/508954/532785/507289/100301224/531682/507093/514939/511960/507817/494549/520260/788719/510243/541302/525813/506132/613475/512573/281093	18	505537/540868/512846/536763/783612/287024/514996/378474/281904/532231/327669/507988/513873/789307/515770/338074/532505/539976
BP	GO:0051188	cofactor biosynthetic process	8/489	44/5368	0.0425232	0.725604	281158/100297795/281141/506544/540303/513419/535194/520472	FECH/PCBD2/ENO1/PFKM/ENO3/NADK/GPHN/NAMPT	8	5	100297795/281141/513419/535194/520472	3	281158/506544/540303
BP	GO:0008104	protein localization	17/489	121/5368	0.0462106	0.725604	616315/512846/510568/281078/513774/767981/523399/536616/535352/513707/512276/510780/538777/509769/100126076/618184/528654	TOM1L2/UEVLD/XPO1/CLTA/AKAP12/SEM1/IPO13/COPG2/SCAMP1/IPO7/SELENOS/TOMM22/SRP68/SNX2/AP1G2/KDELR1/VPS41	17	11	281078/513774/767981/536616/535352/513707/512276/510780/538777/509769/528654	6	616315/512846/510568/523399/100126076/618184
BP	GO:0015031	protein transport	16/489	113/5368	0.0490484	0.725604	616315/512846/510568/281078/513774/767981/523399/536616/535352/513707/512276/510780/538777/509769/100126076/528654	TOM1L2/UEVLD/XPO1/CLTA/AKAP12/SEM1/IPO13/COPG2/SCAMP1/IPO7/SELENOS/TOMM22/SRP68/SNX2/AP1G2/VPS41	16	11	281078/513774/767981/536616/535352/513707/512276/510780/538777/509769/528654	5	616315/512846/510568/523399/100126076
BP	GO:0015833	peptide transport	16/489	113/5368	0.0490484	0.725604	616315/512846/510568/281078/513774/767981/523399/536616/535352/513707/512276/510780/538777/509769/100126076/528654	TOM1L2/UEVLD/XPO1/CLTA/AKAP12/SEM1/IPO13/COPG2/SCAMP1/IPO7/SELENOS/TOMM22/SRP68/SNX2/AP1G2/VPS41	16	11	281078/513774/767981/536616/535352/513707/512276/510780/538777/509769/528654	5	616315/512846/510568/523399/100126076
BP	GO:0006886	intracellular protein transport	14/489	97/5368	0.0550776	0.725604	616315/510568/281078/513774/767981/523399/536616/513707/512276/510780/538777/509769/100126076/528654	TOM1L2/XPO1/CLTA/AKAP12/SEM1/IPO13/COPG2/IPO7/SELENOS/TOMM22/SRP68/SNX2/AP1G2/VPS41	14	10	281078/513774/767981/536616/513707/512276/510780/538777/509769/528654	4	616315/510568/523399/100126076
BP	GO:0034613	cellular protein localization	15/489	106/5368	0.0557449	0.725604	616315/510568/281078/513774/767981/523399/536616/513707/512276/510780/538777/509769/100126076/618184/528654	TOM1L2/XPO1/CLTA/AKAP12/SEM1/IPO13/COPG2/IPO7/SELENOS/TOMM22/SRP68/SNX2/AP1G2/KDELR1/VPS41	15	10	281078/513774/767981/536616/513707/512276/510780/538777/509769/528654	5	616315/510568/523399/100126076/618184
BP	GO:0070727	cellular macromolecule localization	15/489	106/5368	0.0557449	0.725604	616315/510568/281078/513774/767981/523399/536616/513707/512276/510780/538777/509769/100126076/618184/528654	TOM1L2/XPO1/CLTA/AKAP12/SEM1/IPO13/COPG2/IPO7/SELENOS/TOMM22/SRP68/SNX2/AP1G2/KDELR1/VPS41	15	10	281078/513774/767981/536616/513707/512276/510780/538777/509769/528654	5	616315/510568/523399/100126076/618184
BP	GO:0042886	amide transport	16/489	115/5368	0.0560771	0.725604	616315/512846/510568/281078/513774/767981/523399/536616/535352/513707/512276/510780/538777/509769/100126076/528654	TOM1L2/UEVLD/XPO1/CLTA/AKAP12/SEM1/IPO13/COPG2/SCAMP1/IPO7/SELENOS/TOMM22/SRP68/SNX2/AP1G2/VPS41	16	11	281078/513774/767981/536616/535352/513707/512276/510780/538777/509769/528654	5	616315/512846/510568/523399/100126076
BP	GO:0045184	establishment of protein localization	16/489	115/5368	0.0560771	0.725604	616315/512846/510568/281078/513774/767981/523399/536616/535352/513707/512276/510780/538777/509769/100126076/528654	TOM1L2/UEVLD/XPO1/CLTA/AKAP12/SEM1/IPO13/COPG2/SCAMP1/IPO7/SELENOS/TOMM22/SRP68/SNX2/AP1G2/VPS41	16	11	281078/513774/767981/536616/535352/513707/512276/510780/538777/509769/528654	5	616315/512846/510568/523399/100126076
BP	GO:0006413	translational initiation	4/489	17/5368	0.0623037	0.756782	511189/509764/615726/513481	EIF1AX/EIF1/EIF1AD/EIF1B	4	4	511189/509764/615726/513481	0
BP	GO:0006873	cellular ion homeostasis	3/489	11/5368	0.0713528	0.756782	286861/281173/788801	FTL/FTH1/LOC788801	3	3	286861/281173/788801	0
BP	GO:0006875	cellular metal ion homeostasis	3/489	11/5368	0.0713528	0.756782	286861/281173/788801	FTL/FTH1/LOC788801	3	3	286861/281173/788801	0
BP	GO:0030003	cellular cation homeostasis	3/489	11/5368	0.0713528	0.756782	286861/281173/788801	FTL/FTH1/LOC788801	3	3	286861/281173/788801	0
BP	GO:0055082	cellular chemical homeostasis	3/489	11/5368	0.0713528	0.756782	286861/281173/788801	FTL/FTH1/LOC788801	3	3	286861/281173/788801	0
BP	GO:0006508	proteolysis	39/489	340/5368	0.0745253	0.756782	280711/536753/781648/526981/281374/282871/523645/789674/281600/513140/107132883/506380/537837/107131223/327711/507633/533203/784605/282010/506996/504694/510907/280692/317693/540077/781197/538948/281139/617935/504558/514587/511983/536741/615787/493738/505106/281134/286806/510423	ACR/CPN1/LAP3/MMP12/FURIN/MMP9/ADAM22/CAPN10/ADAM9/ADAMTS10/LOC107132883/KLK7/CPZ/USP53/CTSS/C1RL/MMP19/ADAM15/PSEN2/USP43/ADAMTS7/ADAM19/HP/AEBP1/CUL9/LOC781197/USP11/CELA1/CUL4A/CUL7/USP19/SCRN3/MME/AGBL4/KLK1/USP14/ECE2/ADAMTS4/PSMA4	39	20	781648/526981/282871/523645/281600/506380/107131223/327711/507633/533203/280692/781197/511983/536741/615787/493738/505106/281134/286806/510423	19	280711/536753/281374/789674/513140/107132883/537837/784605/282010/506996/504694/510907/317693/540077/538948/281139/617935/504558/514587
BP	GO:0006836	neurotransmitter transport	3/489	12/5368	0.0889314	0.756782	281952/407118/282365	SLC6A15/SLC6A1/SLC6A4	3	1	282365	2	281952/407118
BP	GO:0007219	Notch signaling pathway	3/489	12/5368	0.0889314	0.756782	767866/518746/517405	NOTCH1/DLL4/JAG2	3	1	518746	2	767866/517405
BP	GO:0050801	ion homeostasis	3/489	12/5368	0.0889314	0.756782	286861/281173/788801	FTL/FTH1/LOC788801	3	3	286861/281173/788801	0
BP	GO:0055065	metal ion homeostasis	3/489	12/5368	0.0889314	0.756782	286861/281173/788801	FTL/FTH1/LOC788801	3	3	286861/281173/788801	0
BP	GO:0055080	cation homeostasis	3/489	12/5368	0.0889314	0.756782	286861/281173/788801	FTL/FTH1/LOC788801	3	3	286861/281173/788801	0
BP	GO:0098771	inorganic ion homeostasis	3/489	12/5368	0.0889314	0.756782	286861/281173/788801	FTL/FTH1/LOC788801	3	3	286861/281173/788801	0
BP	GO:0051641	cellular localization	17/489	134/5368	0.099596	0.756782	616315/507518/510568/281078/513774/515618/767981/523399/536616/513707/512276/510780/538777/509769/100126076/618184/528654	TOM1L2/EXOC6/XPO1/CLTA/AKAP12/STXBP2/SEM1/IPO13/COPG2/IPO7/SELENOS/TOMM22/SRP68/SNX2/AP1G2/KDELR1/VPS41	17	12	507518/281078/513774/515618/767981/536616/513707/512276/510780/538777/509769/528654	5	616315/510568/523399/100126076/618184
BP	GO:0006091	generation of precursor metabolites and energy	4/489	20/5368	0.102407	0.756782	281141/506544/540303/520260	ENO1/PFKM/ENO3/FH	4	2	281141/520260	2	506544/540303
BP	GO:0048869	cellular developmental process	4/489	20/5368	0.102407	0.756782	520385/509823/767866/786096	CAMSAP2/PALMD/NOTCH1/PALM	4	0		4	520385/509823/767866/786096
BP	GO:0048856	anatomical structure development	9/489	62/5368	0.107066	0.756782	520385/509823/506387/281336/504593/767866/518746/517405/786096	CAMSAP2/PALMD/LAMA1/MYF6/SPRY4/NOTCH1/DLL4/JAG2/PALM	9	1	518746	8	520385/509823/506387/281336/504593/767866/517405/786096
BP	GO:0033036	macromolecule localization	18/489	145/5368	0.107703	0.756782	616315/512846/510568/281078/513774/767981/523399/505078/536616/535352/513707/512276/510780/538777/509769/100126076/618184/528654	TOM1L2/UEVLD/XPO1/CLTA/AKAP12/SEM1/IPO13/APOL3/COPG2/SCAMP1/IPO7/SELENOS/TOMM22/SRP68/SNX2/AP1G2/KDELR1/VPS41	18	12	281078/513774/767981/505078/536616/535352/513707/512276/510780/538777/509769/528654	6	616315/512846/510568/523399/100126076/618184
BP	GO:0006090	pyruvate metabolic process	3/489	13/5368	0.108112	0.756782	281141/506544/540303	ENO1/PFKM/ENO3	3	1	281141	2	506544/540303
BP	GO:0006096	glycolytic process	3/489	13/5368	0.108112	0.756782	281141/506544/540303	ENO1/PFKM/ENO3	3	1	281141	2	506544/540303
BP	GO:0006757	ATP generation from ADP	3/489	13/5368	0.108112	0.756782	281141/506544/540303	ENO1/PFKM/ENO3	3	1	281141	2	506544/540303
BP	GO:0009135	purine nucleoside diphosphate metabolic process	3/489	13/5368	0.108112	0.756782	281141/506544/540303	ENO1/PFKM/ENO3	3	1	281141	2	506544/540303
BP	GO:0009179	purine ribonucleoside diphosphate metabolic process	3/489	13/5368	0.108112	0.756782	281141/506544/540303	ENO1/PFKM/ENO3	3	1	281141	2	506544/540303
BP	GO:0009185	ribonucleoside diphosphate metabolic process	3/489	13/5368	0.108112	0.756782	281141/506544/540303	ENO1/PFKM/ENO3	3	1	281141	2	506544/540303
BP	GO:0016052	carbohydrate catabolic process	3/489	13/5368	0.108112	0.756782	281141/506544/540303	ENO1/PFKM/ENO3	3	1	281141	2	506544/540303
BP	GO:0042866	pyruvate biosynthetic process	3/489	13/5368	0.108112	0.756782	281141/506544/540303	ENO1/PFKM/ENO3	3	1	281141	2	506544/540303
BP	GO:0046031	ADP metabolic process	3/489	13/5368	0.108112	0.756782	281141/506544/540303	ENO1/PFKM/ENO3	3	1	281141	2	506544/540303
BP	GO:0048878	chemical homeostasis	3/489	13/5368	0.108112	0.756782	286861/281173/788801	FTL/FTH1/LOC788801	3	3	286861/281173/788801	0
BP	GO:0050793	regulation of developmental process	3/489	13/5368	0.108112	0.756782	509823/506387/786096	PALMD/LAMA1/PALM	3	0		3	509823/506387/786096
BP	GO:0009108	coenzyme biosynthetic process	6/489	37/5368	0.115114	0.792799	100297795/281141/506544/540303/513419/520472	PCBD2/ENO1/PFKM/ENO3/NADK/NAMPT	6	4	100297795/281141/513419/520472	2	506544/540303
BP	GO:0007264	small GTPase mediated signal transduction	26/489	226/5368	0.124562	0.844254	327671/517887/617894/615760/507449/512950/785769/520704/506075/527410/540026/523124/527362/505886/538050/524352/100141063/537718/508364/100124501/506971/614507/541114/783333/519982/353300	RAC2/CYTH4/RHOF/RAB20/RASD1/FGD3/SPATA13/PREX2/ARHGEF25/PREX1/ARHGEF17/PSD/ARHGEF40/IQGAP3/RAB7B/ARHGEF7/ECT2L/ARHGEF9/REM1/FGD1/RASGEF1B/RAB15/RAB39A/RND3/RAB33B/RHEBL1	26	14	327671/517887/615760/507449/512950/520704/527410/523124/538050/506971/614507/541114/783333/519982	12	617894/785769/506075/540026/527362/505886/524352/100141063/537718/508364/100124501/353300
BP	GO:0032502	developmental process	9/489	65/5368	0.133245	0.882055	520385/509823/506387/281336/504593/767866/518746/517405/786096	CAMSAP2/PALMD/LAMA1/MYF6/SPRY4/NOTCH1/DLL4/JAG2/PALM	9	1	518746	8	520385/509823/506387/281336/504593/767866/517405/786096
BP	GO:0072330	monocarboxylic acid biosynthetic process	4/489	22/5368	0.134271	0.882055	281141/506544/540303/506132	ENO1/PFKM/ENO3/CH25H	4	2	281141/506132	2	506544/540303
BP	GO:0046907	intracellular transport	14/489	113/5368	0.14513	0.89931	616315/510568/281078/513774/767981/523399/536616/513707/512276/510780/538777/509769/100126076/528654	TOM1L2/XPO1/CLTA/AKAP12/SEM1/IPO13/COPG2/IPO7/SELENOS/TOMM22/SRP68/SNX2/AP1G2/VPS41	14	10	281078/513774/767981/536616/513707/512276/510780/538777/509769/528654	4	616315/510568/523399/100126076
BP	GO:0032787	monocarboxylic acid metabolic process	5/489	31/5368	0.146354	0.89931	532785/281141/506544/540303/506132	HADH/ENO1/PFKM/ENO3/CH25H	5	3	532785/281141/506132	2	506544/540303
BP	GO:0006165	nucleoside diphosphate phosphorylation	4/489	23/5368	0.15154	0.89931	281141/506544/540303/404189	ENO1/PFKM/ENO3/NME1	4	2	281141/404189	2	506544/540303
BP	GO:0009116	nucleoside metabolic process	4/489	23/5368	0.15154	0.89931	404189/281229/281568/535194	NME1/HPRT1/UMPS/GPHN	4	4	404189/281229/281568/535194	0
BP	GO:0046939	nucleotide phosphorylation	4/489	23/5368	0.15154	0.89931	281141/506544/540303/404189	ENO1/PFKM/ENO3/NME1	4	2	281141/404189	2	506544/540303
BP	GO:1901657	glycosyl compound metabolic process	4/489	23/5368	0.15154	0.89931	404189/281229/281568/535194	NME1/HPRT1/UMPS/GPHN	4	4	404189/281229/281568/535194	0
BP	GO:0051649	establishment of localization in cell	14/489	114/5368	0.15252	0.89931	616315/510568/281078/513774/767981/523399/536616/513707/512276/510780/538777/509769/100126076/528654	TOM1L2/XPO1/CLTA/AKAP12/SEM1/IPO13/COPG2/IPO7/SELENOS/TOMM22/SRP68/SNX2/AP1G2/VPS41	14	10	281078/513774/767981/536616/513707/512276/510780/538777/509769/528654	4	616315/510568/523399/100126076
BP	GO:0044283	small molecule biosynthetic process	8/489	58/5368	0.153746	0.89931	100297795/281141/281199/506544/540303/509394/404189/506132	PCBD2/ENO1/GLUL/PFKM/ENO3/ISYNA1/NME1/CH25H	8	5	100297795/281141/281199/404189/506132	3	506544/540303/509394
BP	GO:0016053	organic acid biosynthetic process	5/489	32/5368	0.161327	0.912703	281141/281199/506544/540303/506132	ENO1/GLUL/PFKM/ENO3/CH25H	5	3	281141/281199/506132	2	506544/540303
BP	GO:0046394	carboxylic acid biosynthetic process	5/489	32/5368	0.161327	0.912703	281141/281199/506544/540303/506132	ENO1/GLUL/PFKM/ENO3/CH25H	5	3	281141/281199/506132	2	506544/540303
BP	GO:0006457	protein folding	9/489	68/5368	0.162448	0.912703	535704/515069/100336414/535310/781339/509914/528862/327683/404138	FKBP5/FKBP3/LOC100336414/FKBP10/LOC781339/PFDN6/DNAJA1/TBCA/PFDN2	9	8	535704/515069/100336414/781339/509914/528862/327683/404138	1	535310
BP	GO:0071705	nitrogen compound transport	17/489	145/5368	0.166657	0.924186	616315/512846/510568/281078/513774/767981/523399/536616/506868/535352/513707/512276/510780/538777/509769/100126076/528654	TOM1L2/UEVLD/XPO1/CLTA/AKAP12/SEM1/IPO13/COPG2/LOC506868/SCAMP1/IPO7/SELENOS/TOMM22/SRP68/SNX2/AP1G2/VPS41	17	12	281078/513774/767981/536616/506868/535352/513707/512276/510780/538777/509769/528654	5	616315/512846/510568/523399/100126076
BP	GO:0009132	nucleoside diphosphate metabolic process	4/489	24/5368	0.169597	0.928436	281141/506544/540303/404189	ENO1/PFKM/ENO3/NME1	4	2	281141/404189	2	506544/540303
BP	GO:0006820	anion transport	8/489	60/5368	0.175951	0.950702	282360/523673/532407/514255/506868/404084/514597/767977	SLC4A4/SLC1A7/SLC4A11/SLC20A1/LOC506868/SLC4A2/CLCN1/MPC1	8	4	282360/514255/506868/767977	4	523673/532407/404084/514597
BP	GO:0071702	organic substance transport	20/489	177/5368	0.182878	0.950702	616315/512846/510568/281078/513774/767981/523673/523399/505078/536616/506868/535352/513707/512276/767977/510780/538777/509769/100126076/528654	TOM1L2/UEVLD/XPO1/CLTA/AKAP12/SEM1/SLC1A7/IPO13/APOL3/COPG2/LOC506868/SCAMP1/IPO7/SELENOS/MPC1/TOMM22/SRP68/SNX2/AP1G2/VPS41	20	14	281078/513774/767981/505078/536616/506868/535352/513707/512276/767977/510780/538777/509769/528654	6	616315/512846/510568/523673/523399/100126076
BP	GO:0035556	intracellular signal transduction	36/489	341/5368	0.192403	0.950702	327671/517887/617894/615760/507449/512950/785769/527397/540771/281357/281986/520704/520254/506075/527410/512922/540026/523124/282325/527362/618056/505886/538050/524352/100141063/515669/537718/518658/508364/100124501/506971/614507/541114/783333/519982/353300	RAC2/CYTH4/RHOF/RAB20/RASD1/FGD3/SPATA13/DEPDC1/PLCD4/NPR2/PLCD1/PREX2/SH3BP5L/ARHGEF25/PREX1/SPSB4/ARHGEF17/PSD/PRKCB/ARHGEF40/SH3BP5/IQGAP3/RAB7B/ARHGEF7/ECT2L/PLCB3/ARHGEF9/PLEK/REM1/FGD1/RASGEF1B/RAB15/RAB39A/RND3/RAB33B/RHEBL1	36	17	327671/517887/615760/507449/512950/520704/527410/523124/282325/618056/538050/518658/506971/614507/541114/783333/519982	19	617894/785769/527397/540771/281357/281986/520254/506075/512922/540026/527362/505886/524352/100141063/515669/537718/508364/100124501/353300
BP	GO:0006511	ubiquitin-dependent protein catabolic process	5/489	34/5368	0.192986	0.950702	107132883/540077/617935/504558/510423	LOC107132883/CUL9/CUL4A/CUL7/PSMA4	5	1	510423	4	107132883/540077/617935/504558
BP	GO:0019941	modification-dependent protein catabolic process	5/489	34/5368	0.192986	0.950702	107132883/540077/617935/504558/510423	LOC107132883/CUL9/CUL4A/CUL7/PSMA4	5	1	510423	4	107132883/540077/617935/504558
BP	GO:0043632	modification-dependent macromolecule catabolic process	5/489	34/5368	0.192986	0.950702	107132883/540077/617935/504558/510423	LOC107132883/CUL9/CUL4A/CUL7/PSMA4	5	1	510423	4	107132883/540077/617935/504558
BP	GO:0009166	nucleotide catabolic process	3/489	17/5368	0.197353	0.950702	281141/506544/540303	ENO1/PFKM/ENO3	3	1	281141	2	506544/540303
BP	GO:0009607	response to biotic stimulus	3/489	17/5368	0.197353	0.950702	511420/282255/618737	TMEM265/IFITM3/LOC618737	3	2	282255/618737	1	511420
BP	GO:0017144	drug metabolic process	6/489	45/5368	0.222711	0.950702	100297795/287024/281141/506544/540303/520260	PCBD2/NOS3/ENO1/PFKM/ENO3/FH	6	3	100297795/281141/520260	3	287024/506544/540303
BP	GO:0006816	calcium ion transport	2/489	10/5368	0.22956	0.950702	282160/327667	CACNB3/CACNB2	2	0		2	282160/327667
BP	GO:0006904	vesicle docking involved in exocytosis	2/489	10/5368	0.22956	0.950702	507518/515618	EXOC6/STXBP2	2	2	507518/515618	0
BP	GO:0051604	protein maturation	2/489	10/5368	0.22956	0.950702	282010/781197	PSEN2/LOC781197	2	1	781197	1	282010
BP	GO:0140029	exocytic process	2/489	10/5368	0.22956	0.950702	507518/515618	EXOC6/STXBP2	2	2	507518/515618	0
BP	GO:0032501	multicellular organismal process	10/489	85/5368	0.243294	0.950702	281499/520385/510522/506451/506387/281336/504593/767866/518746/517405	SPP1/CAMSAP2/FGB/SPIN2/LAMA1/MYF6/SPRY4/NOTCH1/DLL4/JAG2	10	4	281499/510522/506451/518746	6	520385/506387/281336/504593/767866/517405
BP	GO:0007275	multicellular organism development	7/489	56/5368	0.24531	0.950702	520385/506387/281336/504593/767866/518746/517405	CAMSAP2/LAMA1/MYF6/SPRY4/NOTCH1/DLL4/JAG2	7	1	518746	6	520385/506387/281336/504593/767866/517405
BP	GO:1901292	nucleoside phosphate catabolic process	3/489	19/5368	0.247026	0.950702	281141/506544/540303	ENO1/PFKM/ENO3	3	1	281141	2	506544/540303
BP	GO:0022406	membrane docking	2/489	11/5368	0.264718	0.950702	507518/515618	EXOC6/STXBP2	2	2	507518/515618	0
BP	GO:0046039	GTP metabolic process	2/489	11/5368	0.264718	0.950702	404189/535194	NME1/GPHN	2	2	404189/535194	0
BP	GO:0048278	vesicle docking	2/489	11/5368	0.264718	0.950702	507518/515618	EXOC6/STXBP2	2	2	507518/515618	0
BP	GO:0140056	organelle localization by membrane tethering	2/489	11/5368	0.264718	0.950702	507518/515618	EXOC6/STXBP2	2	2	507518/515618	0
BP	GO:0065008	regulation of biological quality	10/489	87/5368	0.266385	0.950702	286861/281173/510522/287024/788801/493728/509823/504356/786096/618184	FTL/FTH1/FGB/NOS3/LOC788801/CAPZA2/PALMD/PDIA2/PALM/KDELR1	10	6	286861/281173/510522/788801/493728/504356	4	287024/509823/786096/618184
BP	GO:0019752	carboxylic acid metabolic process	12/489	107/5368	0.266464	0.950702	514726/532785/281141/281199/506544/506598/534787/540303/520260/538772/506132/510162	MARS2/HADH/ENO1/GLUL/PFKM/CARS2/ITIH5/ENO3/FH/DARS2/CH25H/DARS	12	8	514726/532785/281141/281199/534787/520260/506132/510162	4	506544/506598/540303/538772
BP	GO:0007155	cell adhesion	13/489	118/5368	0.275948	0.950702	281088/281499/515924/506387/505543/781683/514537/522422/504323/280985/541281/281717/282662	COMP/SPP1/RET/LAMA1/STAB1/FAT4/PCDH7/CELSR1/THBS3/ACAN/THBS4/HAPLN1/VCAN	13	2	281499/514537	11	281088/515924/506387/505543/781683/522422/504323/280985/541281/281717/282662
BP	GO:0022610	biological adhesion	13/489	118/5368	0.275948	0.950702	281088/281499/515924/506387/505543/781683/514537/522422/504323/280985/541281/281717/282662	COMP/SPP1/RET/LAMA1/STAB1/FAT4/PCDH7/CELSR1/THBS3/ACAN/THBS4/HAPLN1/VCAN	13	2	281499/514537	11	281088/515924/506387/505543/781683/522422/504323/280985/541281/281717/282662
BP	GO:0006082	organic acid metabolic process	12/489	108/5368	0.277076	0.950702	514726/532785/281141/281199/506544/506598/534787/540303/520260/538772/506132/510162	MARS2/HADH/ENO1/GLUL/PFKM/CARS2/ITIH5/ENO3/FH/DARS2/CH25H/DARS	12	8	514726/532785/281141/281199/534787/520260/506132/510162	4	506544/506598/540303/538772
BP	GO:0043436	oxoacid metabolic process	12/489	108/5368	0.277076	0.950702	514726/532785/281141/281199/506544/506598/534787/540303/520260/538772/506132/510162	MARS2/HADH/ENO1/GLUL/PFKM/CARS2/ITIH5/ENO3/FH/DARS2/CH25H/DARS	12	8	514726/532785/281141/281199/534787/520260/506132/510162	4	506544/506598/540303/538772
BP	GO:0044281	small molecule metabolic process	24/489	232/5368	0.28368	0.950702	514726/407183/100297795/532785/534928/281357/281141/514939/281199/506544/506598/534787/540303/509394/404189/520260/538772/281229/281568/513419/506132/535194/520472/510162	MARS2/PFKFB3/PCBD2/HADH/PFKFB4/NPR2/ENO1/PGD/GLUL/PFKM/CARS2/ITIH5/ENO3/ISYNA1/NME1/FH/DARS2/HPRT1/UMPS/NADK/CH25H/GPHN/NAMPT/DARS	24	17	514726/407183/100297795/532785/281141/514939/281199/534787/404189/520260/281229/281568/513419/506132/535194/520472/510162	7	534928/281357/506544/506598/540303/509394/538772
BP	GO:0006813	potassium ion transport	4/489	30/5368	0.289856	0.950702	613890/520448/281883/534591	KCNJ16/KCNMB4/KCNJ2/KCNN4	4	3	613890/281883/534591	1	520448
BP	GO:0044270	cellular nitrogen compound catabolic process	4/489	30/5368	0.289856	0.950702	281141/506544/540303/510243	ENO1/PFKM/ENO3/HMOX2	4	2	281141/510243	2	506544/540303
BP	GO:0046700	heterocycle catabolic process	4/489	30/5368	0.289856	0.950702	281141/506544/540303/510243	ENO1/PFKM/ENO3/HMOX2	4	2	281141/510243	2	506544/540303
BP	GO:0033993	response to lipid	5/489	40/5368	0.298116	0.950702	407238/505531/532621/534280/768225	ESR1/NR2C2/THRA/RARA/NR1D1	5	1	407238	4	505531/532621/534280/768225
BP	GO:0043401	steroid hormone mediated signaling pathway	5/489	40/5368	0.298116	0.950702	407238/505531/532621/534280/768225	ESR1/NR2C2/THRA/RARA/NR1D1	5	1	407238	4	505531/532621/534280/768225
BP	GO:0048545	response to steroid hormone	5/489	40/5368	0.298116	0.950702	407238/505531/532621/534280/768225	ESR1/NR2C2/THRA/RARA/NR1D1	5	1	407238	4	505531/532621/534280/768225
BP	GO:0071383	cellular response to steroid hormone stimulus	5/489	40/5368	0.298116	0.950702	407238/505531/532621/534280/768225	ESR1/NR2C2/THRA/RARA/NR1D1	5	1	407238	4	505531/532621/534280/768225
BP	GO:0071396	cellular response to lipid	5/489	40/5368	0.298116	0.950702	407238/505531/532621/534280/768225	ESR1/NR2C2/THRA/RARA/NR1D1	5	1	407238	4	505531/532621/534280/768225
BP	GO:0071407	cellular response to organic cyclic compound	5/489	40/5368	0.298116	0.950702	407238/505531/532621/534280/768225	ESR1/NR2C2/THRA/RARA/NR1D1	5	1	407238	4	505531/532621/534280/768225
BP	GO:0019318	hexose metabolic process	2/489	12/5368	0.299875	0.950702	407183/534928	PFKFB3/PFKFB4	2	1	407183	1	534928
BP	GO:0032011	ARF protein signal transduction	2/489	12/5368	0.299875	0.950702	517887/523124	CYTH4/PSD	2	2	517887/523124	0
BP	GO:0032012	regulation of ARF protein signal transduction	2/489	12/5368	0.299875	0.950702	517887/523124	CYTH4/PSD	2	2	517887/523124	0
BP	GO:0042278	purine nucleoside metabolic process	2/489	12/5368	0.299875	0.950702	404189/535194	NME1/GPHN	2	2	404189/535194	0
BP	GO:0046128	purine ribonucleoside metabolic process	2/489	12/5368	0.299875	0.950702	404189/535194	NME1/GPHN	2	2	404189/535194	0
BP	GO:1901068	guanosine-containing compound metabolic process	2/489	12/5368	0.299875	0.950702	404189/535194	NME1/GPHN	2	2	404189/535194	0
BP	GO:0019439	aromatic compound catabolic process	4/489	31/5368	0.311116	0.950702	281141/506544/540303/510243	ENO1/PFKM/ENO3/HMOX2	4	2	281141/510243	2	506544/540303
BP	GO:0034404	nucleobase-containing small molecule biosynthetic process	4/489	31/5368	0.311116	0.950702	281141/506544/540303/404189	ENO1/PFKM/ENO3/NME1	4	2	281141/404189	2	506544/540303
BP	GO:1901361	organic cyclic compound catabolic process	4/489	31/5368	0.311116	0.950702	281141/506544/540303/510243	ENO1/PFKM/ENO3/HMOX2	4	2	281141/510243	2	506544/540303
BP	GO:0015672	monovalent inorganic cation transport	9/489	81/5368	0.316433	0.950702	613890/287017/520448/526291/281883/337887/531535/338089/534591	KCNJ16/ATP6V1E1/KCNMB4/SLC13A3/KCNJ2/ATP5MC2/SLC13A4/ATP6V1C1/KCNN4	9	7	613890/287017/526291/281883/337887/338089/534591	2	520448/531535
BP	GO:0006754	ATP biosynthetic process	3/489	22/5368	0.324231	0.950702	281141/506544/540303	ENO1/PFKM/ENO3	3	1	281141	2	506544/540303
BP	GO:0009142	nucleoside triphosphate biosynthetic process	4/489	32/5368	0.332515	0.950702	281141/506544/540303/404189	ENO1/PFKM/ENO3/NME1	4	2	281141/404189	2	506544/540303
BP	GO:0009145	purine nucleoside triphosphate biosynthetic process	4/489	32/5368	0.332515	0.950702	281141/506544/540303/404189	ENO1/PFKM/ENO3/NME1	4	2	281141/404189	2	506544/540303
BP	GO:0009201	ribonucleoside triphosphate biosynthetic process	4/489	32/5368	0.332515	0.950702	281141/506544/540303/404189	ENO1/PFKM/ENO3/NME1	4	2	281141/404189	2	506544/540303
BP	GO:0009206	purine ribonucleoside triphosphate biosynthetic process	4/489	32/5368	0.332515	0.950702	281141/506544/540303/404189	ENO1/PFKM/ENO3/NME1	4	2	281141/404189	2	506544/540303
BP	GO:0009119	ribonucleoside metabolic process	2/489	13/5368	0.334741	0.950702	404189/535194	NME1/GPHN	2	2	404189/535194	0
BP	GO:0033013	tetrapyrrole metabolic process	2/489	13/5368	0.334741	0.950702	281158/510243	FECH/HMOX2	2	1	510243	1	281158
BP	GO:0043087	regulation of GTPase activity	2/489	13/5368	0.334741	0.950702	541268/505886	DAB2IP/IQGAP3	2	0		2	541268/505886
BP	GO:0009144	purine nucleoside triphosphate metabolic process	5/489	42/5368	0.335189	0.950702	281141/506544/540303/404189/535194	ENO1/PFKM/ENO3/NME1/GPHN	5	3	281141/404189/535194	2	506544/540303
BP	GO:0009199	ribonucleoside triphosphate metabolic process	5/489	42/5368	0.335189	0.950702	281141/506544/540303/404189/535194	ENO1/PFKM/ENO3/NME1/GPHN	5	3	281141/404189/535194	2	506544/540303
BP	GO:0009205	purine ribonucleoside triphosphate metabolic process	5/489	42/5368	0.335189	0.950702	281141/506544/540303/404189/535194	ENO1/PFKM/ENO3/NME1/GPHN	5	3	281141/404189/535194	2	506544/540303
BP	GO:0009755	hormone-mediated signaling pathway	5/489	42/5368	0.335189	0.950702	407238/505531/532621/534280/768225	ESR1/NR2C2/THRA/RARA/NR1D1	5	1	407238	4	505531/532621/534280/768225
BP	GO:0006357	regulation of transcription by RNA polymerase II	3/489	23/5368	0.350134	0.950702	520974/540348/505293	MED12/ELOVL1/MED6	3	1	505293	2	520974/540348
BP	GO:0015988	energy coupled proton transmembrane transport, against electrochemical gradient	3/489	23/5368	0.350134	0.950702	287017/337887/338089	ATP6V1E1/ATP5MC2/ATP6V1C1	3	3	287017/337887/338089	0
BP	GO:0015991	ATP hydrolysis coupled proton transport	3/489	23/5368	0.350134	0.950702	287017/337887/338089	ATP6V1E1/ATP5MC2/ATP6V1C1	3	3	287017/337887/338089	0
BP	GO:0090662	ATP hydrolysis coupled transmembrane transport	3/489	23/5368	0.350134	0.950702	287017/337887/338089	ATP6V1E1/ATP5MC2/ATP6V1C1	3	3	287017/337887/338089	0
BP	GO:0099131	ATP hydrolysis coupled ion transmembrane transport	3/489	23/5368	0.350134	0.950702	287017/337887/338089	ATP6V1E1/ATP5MC2/ATP6V1C1	3	3	287017/337887/338089	0
BP	GO:0099132	ATP hydrolysis coupled cation transmembrane transport	3/489	23/5368	0.350134	0.950702	287017/337887/338089	ATP6V1E1/ATP5MC2/ATP6V1C1	3	3	287017/337887/338089	0
BP	GO:0009141	nucleoside triphosphate metabolic process	5/489	43/5368	0.353884	0.950702	281141/506544/540303/404189/535194	ENO1/PFKM/ENO3/NME1/GPHN	5	3	281141/404189/535194	2	506544/540303
BP	GO:0009725	response to hormone	5/489	43/5368	0.353884	0.950702	407238/505531/532621/534280/768225	ESR1/NR2C2/THRA/RARA/NR1D1	5	1	407238	4	505531/532621/534280/768225
BP	GO:0016579	protein deubiquitination	5/489	43/5368	0.353884	0.950702	107131223/506996/538948/514587/505106	USP53/USP43/USP11/USP19/USP14	5	2	107131223/505106	3	506996/538948/514587
BP	GO:0032870	cellular response to hormone stimulus	5/489	43/5368	0.353884	0.950702	407238/505531/532621/534280/768225	ESR1/NR2C2/THRA/RARA/NR1D1	5	1	407238	4	505531/532621/534280/768225
BP	GO:0070646	protein modification by small protein removal	5/489	43/5368	0.353884	0.950702	107131223/506996/538948/514587/505106	USP53/USP43/USP11/USP19/USP14	5	2	107131223/505106	3	506996/538948/514587
BP	GO:0006812	cation transport	15/489	147/5368	0.361036	0.950702	282160/613890/287017/520448/526291/281883/337887/509611/531535/338089/524085/526134/510792/327667/534591	CACNB3/KCNJ16/ATP6V1E1/KCNMB4/SLC13A3/KCNJ2/ATP5MC2/TMCO3/SLC13A4/ATP6V1C1/SLC41A3/SLC9A2/ATP13A2/CACNB2/KCNN4	15	7	613890/287017/526291/281883/337887/338089/534591	8	282160/520448/509611/531535/524085/526134/510792/327667
BP	GO:0042221	response to chemical	7/489	64/5368	0.364708	0.950702	407238/505531/532621/534280/768225/508956/515914	ESR1/NR2C2/THRA/RARA/NR1D1/CUTA/SESN3	7	3	407238/508956/515914	4	505531/532621/534280/768225
BP	GO:0070647	protein modification by small protein conjugation or removal	6/489	54/5368	0.368865	0.950702	107131223/506996/538948/514587/505106/614170	USP53/USP43/USP11/USP19/USP14/DCAF17	6	2	107131223/505106	4	506996/538948/514587/614170
BP	GO:0051640	organelle localization	2/489	14/5368	0.369077	0.950702	507518/515618	EXOC6/STXBP2	2	2	507518/515618	0
BP	GO:0044257	cellular protein catabolic process	5/489	44/5368	0.372624	0.950702	107132883/540077/617935/504558/510423	LOC107132883/CUL9/CUL4A/CUL7/PSMA4	5	1	510423	4	107132883/540077/617935/504558
BP	GO:0051603	proteolysis involved in cellular protein catabolic process	5/489	44/5368	0.372624	0.950702	107132883/540077/617935/504558/510423	LOC107132883/CUL9/CUL4A/CUL7/PSMA4	5	1	510423	4	107132883/540077/617935/504558
BP	GO:0098660	inorganic ion transmembrane transport	5/489	44/5368	0.372624	0.950702	282160/287017/337887/338089/327667	CACNB3/ATP6V1E1/ATP5MC2/ATP6V1C1/CACNB2	5	3	287017/337887/338089	2	282160/327667
BP	GO:0098662	inorganic cation transmembrane transport	5/489	44/5368	0.372624	0.950702	282160/287017/337887/338089/327667	CACNB3/ATP6V1E1/ATP5MC2/ATP6V1C1/CACNB2	5	3	287017/337887/338089	2	282160/327667
BP	GO:0034220	ion transmembrane transport	8/489	75/5368	0.37467	0.950702	282160/287017/337887/506868/338089/767977/282405/327667	CACNB3/ATP6V1E1/ATP5MC2/LOC506868/ATP6V1C1/MPC1/ATP6V1F/CACNB2	8	6	287017/337887/506868/338089/767977/282405	2	282160/327667
BP	GO:0009127	purine nucleoside monophosphate biosynthetic process	3/489	24/5368	0.375925	0.950702	281141/506544/540303	ENO1/PFKM/ENO3	3	1	281141	2	506544/540303
BP	GO:0009156	ribonucleoside monophosphate biosynthetic process	3/489	24/5368	0.375925	0.950702	281141/506544/540303	ENO1/PFKM/ENO3	3	1	281141	2	506544/540303
BP	GO:0009168	purine ribonucleoside monophosphate biosynthetic process	3/489	24/5368	0.375925	0.950702	281141/506544/540303	ENO1/PFKM/ENO3	3	1	281141	2	506544/540303
BP	GO:0044248	cellular catabolic process	10/489	96/5368	0.376882	0.950702	107132883/281141/506544/540303/532686/540077/617935/504558/510243/510423	LOC107132883/ENO1/PFKM/ENO3/ATG5/CUL9/CUL4A/CUL7/HMOX2/PSMA4	10	4	281141/532686/510243/510423	6	107132883/506544/540303/540077/617935/504558
BP	GO:0034622	cellular protein-containing complex assembly	8/489	76/5368	0.388988	0.950702	510522/506270/511901/493728/767981/112441545/531593/327683	FGB/PTK2/H1FX/CAPZA2/SEM1/LOC112441545/CALY/TBCA	8	5	510522/493728/767981/112441545/327683	3	506270/511901/531593
BP	GO:0014070	response to organic cyclic compound	5/489	45/5368	0.391363	0.950702	407238/505531/532621/534280/768225	ESR1/NR2C2/THRA/RARA/NR1D1	5	1	407238	4	505531/532621/534280/768225
BP	GO:0046434	organophosphate catabolic process	3/489	25/5368	0.401502	0.950702	281141/506544/540303	ENO1/PFKM/ENO3	3	1	281141	2	506544/540303
BP	GO:0005996	monosaccharide metabolic process	2/489	15/5368	0.402692	0.950702	407183/534928	PFKFB3/PFKFB4	2	1	407183	1	534928
BP	GO:0048731	system development	2/489	15/5368	0.402692	0.950702	520385/281336	CAMSAP2/MYF6	2	0		2	520385/281336
BP	GO:0070838	divalent metal ion transport	2/489	15/5368	0.402692	0.950702	282160/327667	CACNB3/CACNB2	2	0		2	282160/327667
BP	GO:0072511	divalent inorganic cation transport	2/489	15/5368	0.402692	0.950702	282160/327667	CACNB3/CACNB2	2	0		2	282160/327667
BP	GO:0009056	catabolic process	11/489	109/5368	0.407378	0.950702	107132883/281141/506544/540303/532686/540077/515669/617935/504558/510243/510423	LOC107132883/ENO1/PFKM/ENO3/ATG5/CUL9/PLCB3/CUL4A/CUL7/HMOX2/PSMA4	11	4	281141/532686/510243/510423	7	107132883/506544/540303/540077/515669/617935/504558
BP	GO:0006418	tRNA aminoacylation for protein translation	4/489	36/5368	0.418129	0.950702	514726/506598/538772/510162	MARS2/CARS2/DARS2/DARS	4	2	514726/510162	2	506598/538772
BP	GO:0006811	ion transport	30/489	315/5368	0.426198	0.950702	282360/282160/613890/287017/525507/520448/523673/532407/514255/526291/281883/337887/509611/531535/506868/785689/338089/404084/514597/767977/524085/511375/282405/526134/510792/327667/514860/509779/534591/286845	SLC4A4/CACNB3/KCNJ16/ATP6V1E1/KCNA3/KCNMB4/SLC1A7/SLC4A11/SLC20A1/SLC13A3/KCNJ2/ATP5MC2/TMCO3/SLC13A4/LOC506868/HCN4/ATP6V1C1/SLC4A2/CLCN1/MPC1/SLC41A3/SFXN1/ATP6V1F/SLC9A2/ATP13A2/CACNB2/KCNS2/CACNA1F/KCNN4/SLC12A2	30	15	282360/613890/287017/525507/514255/526291/281883/337887/506868/338089/767977/511375/282405/509779/534591	15	282160/520448/523673/532407/509611/531535/785689/404084/514597/524085/526134/510792/327667/514860/286845
BP	GO:0009124	nucleoside monophosphate biosynthetic process	3/489	26/5368	0.426775	0.950702	281141/506544/540303	ENO1/PFKM/ENO3	3	1	281141	2	506544/540303
BP	GO:0034655	nucleobase-containing compound catabolic process	3/489	26/5368	0.426775	0.950702	281141/506544/540303	ENO1/PFKM/ENO3	3	1	281141	2	506544/540303
BP	GO:0090407	organophosphate biosynthetic process	10/489	100/5368	0.427648	0.950702	505332/281357/281141/506544/540303/509394/404189/513419/535194/520472	PISD/NPR2/ENO1/PFKM/ENO3/ISYNA1/NME1/NADK/GPHN/NAMPT	10	6	505332/281141/404189/513419/535194/520472	4	281357/506544/540303/509394
BP	GO:0030163	protein catabolic process	5/489	47/5368	0.428675	0.950702	107132883/540077/617935/504558/510423	LOC107132883/CUL9/CUL4A/CUL7/PSMA4	5	1	510423	4	107132883/540077/617935/504558
BP	GO:0006605	protein targeting	2/489	16/5368	0.43543	0.950702	513774/538777	AKAP12/SRP68	2	2	513774/538777	0
BP	GO:0006952	defense response	4/489	37/5368	0.439233	0.950702	112441458/281250/618737/281251	LOC112441458/IL1A/LOC618737/IL1B	4	3	281250/618737/281251	1	112441458
BP	GO:0055086	nucleobase-containing small molecule metabolic process	11/489	112/5368	0.443596	0.950702	281357/281141/514939/506544/540303/404189/281229/281568/513419/535194/520472	NPR2/ENO1/PGD/PFKM/ENO3/NME1/HPRT1/UMPS/NADK/GPHN/NAMPT	11	8	281141/514939/404189/281229/281568/513419/535194/520472	3	281357/506544/540303
BP	GO:0043038	amino acid activation	4/489	38/5368	0.460108	0.950702	514726/506598/538772/510162	MARS2/CARS2/DARS2/DARS	4	2	514726/510162	2	506598/538772
BP	GO:0043039	tRNA aminoacylation	4/489	38/5368	0.460108	0.950702	514726/506598/538772/510162	MARS2/CARS2/DARS2/DARS	4	2	514726/510162	2	506598/538772
BP	GO:0098655	cation transmembrane transport	5/489	49/5368	0.465514	0.950702	282160/287017/337887/338089/327667	CACNB3/ATP6V1E1/ATP5MC2/ATP6V1C1/CACNB2	5	3	287017/337887/338089	2	282160/327667
BP	GO:1901575	organic substance catabolic process	10/489	103/5368	0.465635	0.950702	107132883/281141/506544/540303/540077/515669/617935/504558/510243/510423	LOC107132883/ENO1/PFKM/ENO3/CUL9/PLCB3/CUL4A/CUL7/HMOX2/PSMA4	10	3	281141/510243/510423	7	107132883/506544/540303/540077/515669/617935/504558
BP	GO:0006631	fatty acid metabolic process	2/489	17/5368	0.467174	0.950702	532785/506132	HADH/CH25H	2	2	532785/506132	0
BP	GO:0030154	cell differentiation	2/489	17/5368	0.467174	0.950702	520385/767866	CAMSAP2/NOTCH1	2	0		2	520385/767866
BP	GO:1901565	organonitrogen compound catabolic process	6/489	60/5368	0.469368	0.950702	107132883/540077/617935/504558/510243/510423	LOC107132883/CUL9/CUL4A/CUL7/HMOX2/PSMA4	6	2	510243/510423	4	107132883/540077/617935/504558
BP	GO:0009719	response to endogenous stimulus	5/489	50/5368	0.483669	0.950702	407238/505531/532621/534280/768225	ESR1/NR2C2/THRA/RARA/NR1D1	5	1	407238	4	505531/532621/534280/768225
BP	GO:0071495	cellular response to endogenous stimulus	5/489	50/5368	0.483669	0.950702	407238/505531/532621/534280/768225	ESR1/NR2C2/THRA/RARA/NR1D1	5	1	407238	4	505531/532621/534280/768225
BP	GO:0019693	ribose phosphate metabolic process	6/489	61/5368	0.485788	0.950702	281141/514939/506544/540303/404189/535194	ENO1/PGD/PFKM/ENO3/NME1/GPHN	6	4	281141/514939/404189/535194	2	506544/540303
BP	GO:0030001	metal ion transport	8/489	83/5368	0.48872	0.950702	282160/613890/520448/526291/281883/531535/327667/534591	CACNB3/KCNJ16/KCNMB4/SLC13A3/KCNJ2/SLC13A4/CACNB2/KCNN4	8	4	613890/526291/281883/534591	4	282160/520448/531535/327667
BP	GO:0016310	phosphorylation	40/489	434/5368	0.494497	0.950702	515034/535643/525246/533677/504668/515924/531276/536048/506270/407128/505824/523962/112449613/281357/515756/515515/281141/504727/506544/282325/504437/281402/767819/613810/540303/511779/508890/515462/786852/404189/533523/513665/280814/514210/538009/515816/280855/100139885/504282/522002	IRAK2/MAST2/JAK2/STK38/MATK/RET/DYRK4/MAK/PTK2/BMPR1B/NTRK2/MAP3K1/LOC112449613/NPR2/EPHB4/SYK/ENO1/RIPK1/PFKM/PRKCB/AURKA/PIM1/HASPIN/CDK16/ENO3/MAP3K4/LCK/CDK7/CIT/NME1/DDR2/STK17A/HCK/MAP3K11/BRSK1/NEK6/MET/LOC100139885/PLK3/MAP4K1	40	21	515034/525246/504668/505824/112449613/515515/281141/504727/282325/504437/281402/508890/515462/404189/533523/513665/280814/515816/100139885/504282/522002	19	535643/533677/515924/531276/536048/506270/407128/523962/281357/515756/506544/767819/613810/540303/511779/786852/514210/538009/280855
BP	GO:0000003	reproduction	2/489	18/5368	0.497832	0.950702	506451/614056	SPIN2/SGO1	2	1	506451	1	614056
BP	GO:0006887	exocytosis	2/489	18/5368	0.497832	0.950702	507518/515618	EXOC6/STXBP2	2	2	507518/515618	0
BP	GO:0022414	reproductive process	2/489	18/5368	0.497832	0.950702	506451/614056	SPIN2/SGO1	2	1	506451	1	614056
BP	GO:0051336	regulation of hydrolase activity	2/489	18/5368	0.497832	0.950702	541268/505886	DAB2IP/IQGAP3	2	0		2	541268/505886
BP	GO:0072528	pyrimidine-containing compound biosynthetic process	2/489	18/5368	0.497832	0.950702	404189/281568	NME1/UMPS	2	2	404189/281568	0
BP	GO:0070887	cellular response to chemical stimulus	5/489	51/5368	0.501607	0.950702	407238/505531/532621/534280/768225	ESR1/NR2C2/THRA/RARA/NR1D1	5	1	407238	4	505531/532621/534280/768225
BP	GO:0071310	cellular response to organic substance	5/489	51/5368	0.501607	0.950702	407238/505531/532621/534280/768225	ESR1/NR2C2/THRA/RARA/NR1D1	5	1	407238	4	505531/532621/534280/768225
BP	GO:0007166	cell surface receptor signaling pathway	7/489	73/5368	0.502394	0.950702	445418/281055/615866/515756/767866/518746/517405	FZD6/CD3G/CBLC/EPHB4/NOTCH1/DLL4/JAG2	7	4	445418/281055/615866/518746	3	515756/767866/517405
BP	GO:0009117	nucleotide metabolic process	9/489	95/5368	0.502944	0.950702	281357/281141/514939/506544/540303/404189/513419/535194/520472	NPR2/ENO1/PGD/PFKM/ENO3/NME1/NADK/GPHN/NAMPT	9	6	281141/514939/404189/513419/535194/520472	3	281357/506544/540303
BP	GO:0044265	cellular macromolecule catabolic process	5/489	52/5368	0.5193	0.950702	107132883/540077/617935/504558/510423	LOC107132883/CUL9/CUL4A/CUL7/PSMA4	5	1	510423	4	107132883/540077/617935/504558
BP	GO:0006366	transcription by RNA polymerase II	4/489	41/5368	0.520937	0.950702	520974/540348/505293/506578	MED12/ELOVL1/MED6/ELL	4	1	505293	3	520974/540348/506578
BP	GO:0032940	secretion by cell	2/489	19/5368	0.527339	0.950702	507518/515618	EXOC6/STXBP2	2	2	507518/515618	0
BP	GO:0046903	secretion	2/489	19/5368	0.527339	0.950702	507518/515618	EXOC6/STXBP2	2	2	507518/515618	0
BP	GO:0051704	multi-organism process	2/489	19/5368	0.527339	0.950702	506451/618737	SPIN2/LOC618737	2	2	506451/618737	0
BP	GO:0072527	pyrimidine-containing compound metabolic process	2/489	19/5368	0.527339	0.950702	404189/281568	NME1/UMPS	2	2	404189/281568	0
BP	GO:0006468	protein phosphorylation	36/489	397/5368	0.539667	0.950702	515034/535643/525246/533677/504668/515924/531276/536048/506270/407128/505824/523962/112449613/281357/515756/515515/504727/282325/504437/281402/767819/613810/511779/508890/515462/786852/533523/513665/280814/514210/538009/515816/280855/100139885/504282/522002	IRAK2/MAST2/JAK2/STK38/MATK/RET/DYRK4/MAK/PTK2/BMPR1B/NTRK2/MAP3K1/LOC112449613/NPR2/EPHB4/SYK/RIPK1/PRKCB/AURKA/PIM1/HASPIN/CDK16/MAP3K4/LCK/CDK7/CIT/DDR2/STK17A/HCK/MAP3K11/BRSK1/NEK6/MET/LOC100139885/PLK3/MAP4K1	36	19	515034/525246/504668/505824/112449613/515515/504727/282325/504437/281402/508890/515462/533523/513665/280814/515816/100139885/504282/522002	17	535643/533677/515924/531276/536048/506270/407128/523962/281357/515756/767819/613810/511779/786852/514210/538009/280855
BP	GO:0006753	nucleoside phosphate metabolic process	9/489	98/5368	0.541726	0.950702	281357/281141/514939/506544/540303/404189/513419/535194/520472	NPR2/ENO1/PGD/PFKM/ENO3/NME1/NADK/GPHN/NAMPT	9	6	281141/514939/404189/513419/535194/520472	3	281357/506544/540303
BP	GO:0046034	ATP metabolic process	3/489	31/5368	0.546103	0.950702	281141/506544/540303	ENO1/PFKM/ENO3	3	1	281141	2	506544/540303
BP	GO:0009165	nucleotide biosynthetic process	7/489	76/5368	0.546404	0.950702	281357/281141/506544/540303/404189/513419/520472	NPR2/ENO1/PFKM/ENO3/NME1/NADK/NAMPT	7	4	281141/404189/513419/520472	3	281357/506544/540303
BP	GO:1901293	nucleoside phosphate biosynthetic process	7/489	76/5368	0.546404	0.950702	281357/281141/506544/540303/404189/513419/520472	NPR2/ENO1/PFKM/ENO3/NME1/NADK/NAMPT	7	4	281141/404189/513419/520472	3	281357/506544/540303
BP	GO:0016192	vesicle-mediated transport	9/489	99/5368	0.554405	0.950702	281311/507518/281078/515618/536616/535306/100126076/528654/507309	MSR1/EXOC6/CLTA/STXBP2/COPG2/TSNARE1/AP1G2/VPS41/VAMP8	9	7	281311/507518/281078/515618/536616/528654/507309	2	535306/100126076
BP	GO:0008654	phospholipid biosynthetic process	2/489	20/5368	0.555649	0.950702	505332/509394	PISD/ISYNA1	2	1	505332	1	509394
BP	GO:0015698	inorganic anion transport	2/489	20/5368	0.555649	0.950702	514255/514597	SLC20A1/CLCN1	2	1	514255	1	514597
BP	GO:0015711	organic anion transport	3/489	32/5368	0.568199	0.950702	523673/506868/767977	SLC1A7/LOC506868/MPC1	3	2	506868/767977	1	523673
BP	GO:0015849	organic acid transport	3/489	32/5368	0.568199	0.950702	523673/506868/767977	SLC1A7/LOC506868/MPC1	3	2	506868/767977	1	523673
BP	GO:0046942	carboxylic acid transport	3/489	32/5368	0.568199	0.950702	523673/506868/767977	SLC1A7/LOC506868/MPC1	3	2	506868/767977	1	523673
BP	GO:1902600	proton transmembrane transport	3/489	32/5368	0.568199	0.950702	287017/337887/338089	ATP6V1E1/ATP5MC2/ATP6V1C1	3	3	287017/337887/338089	0
BP	GO:0006260	DNA replication	4/489	44/5368	0.578328	0.950702	505537/512754/504367/528249	RRM1/RPA3/MCM4/MCMDC2	4	1	512754	3	505537/504367/528249
BP	GO:0009057	macromolecule catabolic process	5/489	56/5368	0.587144	0.950702	107132883/540077/617935/504558/510423	LOC107132883/CUL9/CUL4A/CUL7/PSMA4	5	1	510423	4	107132883/540077/617935/504558
BP	GO:0009126	purine nucleoside monophosphate metabolic process	3/489	33/5368	0.58962	0.950702	281141/506544/540303	ENO1/PFKM/ENO3	3	1	281141	2	506544/540303
BP	GO:0009161	ribonucleoside monophosphate metabolic process	3/489	33/5368	0.58962	0.950702	281141/506544/540303	ENO1/PFKM/ENO3	3	1	281141	2	506544/540303
BP	GO:0009167	purine ribonucleoside monophosphate metabolic process	3/489	33/5368	0.58962	0.950702	281141/506544/540303	ENO1/PFKM/ENO3	3	1	281141	2	506544/540303
BP	GO:0006470	protein dephosphorylation	6/489	68/5368	0.595078	0.950702	539140/100137722/536337/617215/616082/507061	DUSP2/PTP4A3/PTPRR/PTPN18/DUPD1/DUSP5	6	4	539140/536337/617215/507061	2	100137722/616082
BP	GO:0006814	sodium ion transport	2/489	22/5368	0.608586	0.950702	526291/531535	SLC13A3/SLC13A4	2	1	526291	1	531535
BP	GO:0033365	protein localization to organelle	2/489	22/5368	0.608586	0.950702	538777/618184	SRP68/KDELR1	2	1	538777	1	618184
BP	GO:0007049	cell cycle	4/489	46/5368	0.614332	0.950702	510972/534712/614056/534587	CDKN1C/RB1/SGO1/LIN9	4	0		4	510972/534712/614056/534587
BP	GO:0006183	GTP biosynthetic process	1/489	10/5368	0.61557	0.950702	404189	NME1	1	1	404189	0
BP	GO:0006213	pyrimidine nucleoside metabolic process	1/489	10/5368	0.61557	0.950702	404189	NME1	1	1	404189	0
BP	GO:0006228	UTP biosynthetic process	1/489	10/5368	0.61557	0.950702	404189	NME1	1	1	404189	0
BP	GO:0006241	CTP biosynthetic process	1/489	10/5368	0.61557	0.950702	404189	NME1	1	1	404189	0
BP	GO:0009148	pyrimidine nucleoside triphosphate biosynthetic process	1/489	10/5368	0.61557	0.950702	404189	NME1	1	1	404189	0
BP	GO:0009208	pyrimidine ribonucleoside triphosphate metabolic process	1/489	10/5368	0.61557	0.950702	404189	NME1	1	1	404189	0
BP	GO:0009209	pyrimidine ribonucleoside triphosphate biosynthetic process	1/489	10/5368	0.61557	0.950702	404189	NME1	1	1	404189	0
BP	GO:0009218	pyrimidine ribonucleotide metabolic process	1/489	10/5368	0.61557	0.950702	404189	NME1	1	1	404189	0
BP	GO:0009220	pyrimidine ribonucleotide biosynthetic process	1/489	10/5368	0.61557	0.950702	404189	NME1	1	1	404189	0
BP	GO:0016567	protein ubiquitination	1/489	10/5368	0.61557	0.950702	614170	DCAF17	1	0		1	614170
BP	GO:0030042	actin filament depolymerization	1/489	10/5368	0.61557	0.950702	493728	CAPZA2	1	1	493728	0
BP	GO:0030834	regulation of actin filament depolymerization	1/489	10/5368	0.61557	0.950702	493728	CAPZA2	1	1	493728	0
BP	GO:0030835	negative regulation of actin filament depolymerization	1/489	10/5368	0.61557	0.950702	493728	CAPZA2	1	1	493728	0
BP	GO:0030837	negative regulation of actin filament polymerization	1/489	10/5368	0.61557	0.950702	493728	CAPZA2	1	1	493728	0
BP	GO:0031333	negative regulation of protein complex assembly	1/489	10/5368	0.61557	0.950702	493728	CAPZA2	1	1	493728	0
BP	GO:0032272	negative regulation of protein polymerization	1/489	10/5368	0.61557	0.950702	493728	CAPZA2	1	1	493728	0
BP	GO:0043242	negative regulation of protein complex disassembly	1/489	10/5368	0.61557	0.950702	493728	CAPZA2	1	1	493728	0
BP	GO:0046036	CTP metabolic process	1/489	10/5368	0.61557	0.950702	404189	NME1	1	1	404189	0
BP	GO:0046051	UTP metabolic process	1/489	10/5368	0.61557	0.950702	404189	NME1	1	1	404189	0
BP	GO:0046131	pyrimidine ribonucleoside metabolic process	1/489	10/5368	0.61557	0.950702	404189	NME1	1	1	404189	0
BP	GO:0046132	pyrimidine ribonucleoside biosynthetic process	1/489	10/5368	0.61557	0.950702	404189	NME1	1	1	404189	0
BP	GO:0046134	pyrimidine nucleoside biosynthetic process	1/489	10/5368	0.61557	0.950702	404189	NME1	1	1	404189	0
BP	GO:0051261	protein depolymerization	1/489	10/5368	0.61557	0.950702	493728	CAPZA2	1	1	493728	0
BP	GO:0051693	actin filament capping	1/489	10/5368	0.61557	0.950702	493728	CAPZA2	1	1	493728	0
BP	GO:0072657	protein localization to membrane	1/489	10/5368	0.61557	0.950702	538777	SRP68	1	1	538777	0
BP	GO:1901879	regulation of protein depolymerization	1/489	10/5368	0.61557	0.950702	493728	CAPZA2	1	1	493728	0
BP	GO:1901880	negative regulation of protein depolymerization	1/489	10/5368	0.61557	0.950702	493728	CAPZA2	1	1	493728	0
BP	GO:1902904	negative regulation of supramolecular fiber organization	1/489	10/5368	0.61557	0.950702	493728	CAPZA2	1	1	493728	0
BP	GO:0010033	response to organic substance	5/489	58/5368	0.619043	0.950702	407238/505531/532621/534280/768225	ESR1/NR2C2/THRA/RARA/NR1D1	5	1	407238	4	505531/532621/534280/768225
BP	GO:0019725	cellular homeostasis	4/489	47/5368	0.631602	0.950702	286861/281173/788801/504356	FTL/FTH1/LOC788801/PDIA2	4	4	286861/281173/788801/504356	0
BP	GO:0051258	protein polymerization	2/489	23/5368	0.6332	0.950702	510522/493728	FGB/CAPZA2	2	2	510522/493728	0
BP	GO:0006520	cellular amino acid metabolic process	5/489	59/5368	0.634434	0.950702	514726/281199/506598/538772/510162	MARS2/GLUL/CARS2/DARS2/DARS	5	3	514726/281199/510162	2	506598/538772
BP	GO:0009150	purine ribonucleotide metabolic process	5/489	59/5368	0.634434	0.950702	281141/506544/540303/404189/535194	ENO1/PFKM/ENO3/NME1/GPHN	5	3	281141/404189/535194	2	506544/540303
BP	GO:0009259	ribonucleotide metabolic process	5/489	59/5368	0.634434	0.950702	281141/506544/540303/404189/535194	ENO1/PFKM/ENO3/NME1/GPHN	5	3	281141/404189/535194	2	506544/540303
BP	GO:0016311	dephosphorylation	6/489	71/5368	0.637983	0.950702	539140/100137722/536337/617215/616082/507061	DUSP2/PTP4A3/PTPRR/PTPN18/DUPD1/DUSP5	6	4	539140/536337/617215/507061	2	100137722/616082
BP	GO:0009152	purine ribonucleotide biosynthetic process	4/489	48/5368	0.648368	0.950702	281141/506544/540303/404189	ENO1/PFKM/ENO3/NME1	4	2	281141/404189	2	506544/540303
BP	GO:0009260	ribonucleotide biosynthetic process	4/489	48/5368	0.648368	0.950702	281141/506544/540303/404189	ENO1/PFKM/ENO3/NME1	4	2	281141/404189	2	506544/540303
BP	GO:0046390	ribose phosphate biosynthetic process	4/489	48/5368	0.648368	0.950702	281141/506544/540303/404189	ENO1/PFKM/ENO3/NME1	4	2	281141/404189	2	506544/540303
BP	GO:0007034	vacuolar transport	1/489	11/5368	0.650655	0.950702	539781	CHMP5	1	1	539781	0
BP	GO:0009147	pyrimidine nucleoside triphosphate metabolic process	1/489	11/5368	0.650655	0.950702	404189	NME1	1	1	404189	0
BP	GO:0032446	protein modification by small protein conjugation	1/489	11/5368	0.650655	0.950702	614170	DCAF17	1	0		1	614170
BP	GO:0032504	multicellular organism reproduction	1/489	11/5368	0.650655	0.950702	506451	SPIN2	1	1	506451	0
BP	GO:0032879	regulation of localization	1/489	11/5368	0.650655	0.950702	506387	LAMA1	1	0		1	506387
BP	GO:0042451	purine nucleoside biosynthetic process	1/489	11/5368	0.650655	0.950702	404189	NME1	1	1	404189	0
BP	GO:0046129	purine ribonucleoside biosynthetic process	1/489	11/5368	0.650655	0.950702	404189	NME1	1	1	404189	0
BP	GO:0051494	negative regulation of cytoskeleton organization	1/489	11/5368	0.650655	0.950702	493728	CAPZA2	1	1	493728	0
BP	GO:1901070	guanosine-containing compound biosynthetic process	1/489	11/5368	0.650655	0.950702	404189	NME1	1	1	404189	0
BP	GO:0006518	peptide metabolic process	22/489	257/5368	0.656058	0.950702	novel.1326/514726/616840/104975581/511189/789551/101905894/100299845/509764/282847/506598/615726/514046/614906/781197/538772/506988/782525/616065/510058/510162/513481	-/MARS2/LOC616840/LOC104975581/EIF1AX/LOC789551/LOC101905894/LOC100299845/EIF1/FAU/CARS2/EIF1AD/RPL17/MRPL3/LOC781197/DARS2/MRPL17/LOC782525/RPL22/MRPL27/DARS/EIF1B	22	18	novel.1326/514726/511189/789551/101905894/100299845/509764/282847/615726/514046/614906/781197/506988/782525/616065/510058/510162/513481	4	616840/104975581/506598/538772
BP	GO:0050790	regulation of catalytic activity	2/489	24/5368	0.656589	0.950702	541268/505886	DAB2IP/IQGAP3	2	0		2	541268/505886
BP	GO:0009123	nucleoside monophosphate metabolic process	3/489	37/5368	0.668223	0.950702	281141/506544/540303	ENO1/PFKM/ENO3	3	1	281141	2	506544/540303
BP	GO:0071103	DNA conformation change	3/489	37/5368	0.668223	0.950702	511901/534799/112441545	H1FX/TOP1/LOC112441545	3	2	534799/112441545	1	511901
BP	GO:0006412	translation	21/489	248/5368	0.673793	0.950702	novel.1326/514726/616840/104975581/511189/789551/101905894/100299845/509764/282847/506598/615726/514046/614906/538772/506988/782525/616065/510058/510162/513481	-/MARS2/LOC616840/LOC104975581/EIF1AX/LOC789551/LOC101905894/LOC100299845/EIF1/FAU/CARS2/EIF1AD/RPL17/MRPL3/DARS2/MRPL17/LOC782525/RPL22/MRPL27/DARS/EIF1B	21	17	novel.1326/514726/511189/789551/101905894/100299845/509764/282847/615726/514046/614906/506988/782525/616065/510058/510162/513481	4	616840/104975581/506598/538772
BP	GO:0006950	response to stress	10/489	121/5368	0.674921	0.950702	281209/512754/510522/112441458/531945/281250/781339/618737/281251/515914	GPX1/RPA3/FGB/LOC112441458/XRCC5/IL1A/LOC781339/LOC618737/IL1B/SESN3	10	9	281209/512754/510522/531945/281250/781339/618737/281251/515914	1	112441458
BP	GO:0006163	purine nucleotide metabolic process	5/489	62/5368	0.678263	0.950702	281141/506544/540303/404189/535194	ENO1/PFKM/ENO3/NME1/GPHN	5	3	281141/404189/535194	2	506544/540303
BP	GO:0098656	anion transmembrane transport	2/489	25/5368	0.67877	0.950702	506868/767977	LOC506868/MPC1	2	2	506868/767977	0
BP	GO:1903825	organic acid transmembrane transport	2/489	25/5368	0.67877	0.950702	506868/767977	LOC506868/MPC1	2	2	506868/767977	0
BP	GO:1905039	carboxylic acid transmembrane transport	2/489	25/5368	0.67877	0.950702	506868/767977	LOC506868/MPC1	2	2	506868/767977	0
BP	GO:1901566	organonitrogen compound biosynthetic process	34/489	397/5368	0.679599	0.950702	novel.1326/514726/281158/616840/104975581/511189/789551/100297795/101905894/100299845/511690/281141/509764/282847/281199/506544/506598/615726/514046/407222/540303/614906/404189/538772/506988/782525/616065/281568/513419/535194/510058/520472/510162/513481	-/MARS2/FECH/LOC616840/LOC104975581/EIF1AX/LOC789551/PCBD2/LOC101905894/LOC100299845/ST6GALNAC2/ENO1/EIF1/FAU/GLUL/PFKM/CARS2/EIF1AD/RPL17/ST6GALNAC6/ENO3/MRPL3/NME1/DARS2/MRPL17/LOC782525/RPL22/UMPS/NADK/GPHN/MRPL27/NAMPT/DARS/EIF1B	34	25	novel.1326/514726/511189/789551/100297795/101905894/100299845/281141/509764/282847/281199/615726/514046/614906/404189/506988/782525/616065/281568/513419/535194/510058/520472/510162/513481	9	281158/616840/104975581/511690/506544/506598/407222/540303/538772
BP	GO:0007059	chromosome segregation	1/489	12/5368	0.682544	0.950702	614056	SGO1	1	0		1	614056
BP	GO:0009163	nucleoside biosynthetic process	1/489	12/5368	0.682544	0.950702	404189	NME1	1	1	404189	0
BP	GO:0018205	peptidyl-lysine modification	1/489	12/5368	0.682544	0.950702	509382	SETDB2	1	0		1	509382
BP	GO:0042455	ribonucleoside biosynthetic process	1/489	12/5368	0.682544	0.950702	404189	NME1	1	1	404189	0
BP	GO:0043244	regulation of protein complex disassembly	1/489	12/5368	0.682544	0.950702	493728	CAPZA2	1	1	493728	0
BP	GO:0051239	regulation of multicellular organismal process	1/489	12/5368	0.682544	0.950702	506387	LAMA1	1	0		1	506387
BP	GO:1901659	glycosyl compound biosynthetic process	1/489	12/5368	0.682544	0.950702	404189	NME1	1	1	404189	0
BP	GO:0043043	peptide biosynthetic process	21/489	250/5368	0.688223	0.950702	novel.1326/514726/616840/104975581/511189/789551/101905894/100299845/509764/282847/506598/615726/514046/614906/538772/506988/782525/616065/510058/510162/513481	-/MARS2/LOC616840/LOC104975581/EIF1AX/LOC789551/LOC101905894/LOC100299845/EIF1/FAU/CARS2/EIF1AD/RPL17/MRPL3/DARS2/MRPL17/LOC782525/RPL22/MRPL27/DARS/EIF1B	21	17	novel.1326/514726/511189/789551/101905894/100299845/509764/282847/615726/514046/614906/506988/782525/616065/510058/510162/513481	4	616840/104975581/506598/538772
BP	GO:0072521	purine-containing compound metabolic process	5/489	63/5368	0.692069	0.950702	281141/506544/540303/404189/535194	ENO1/PFKM/ENO3/NME1/GPHN	5	3	281141/404189/535194	2	506544/540303
BP	GO:0065003	protein-containing complex assembly	10/489	123/5368	0.695003	0.950702	510522/506270/525507/511901/493728/767981/112441545/531593/327683/514860	FGB/PTK2/KCNA3/H1FX/CAPZA2/SEM1/LOC112441545/CALY/TBCA/KCNS2	10	6	510522/525507/493728/767981/112441545/327683	4	506270/511901/531593/514860
BP	GO:0006164	purine nucleotide biosynthetic process	4/489	51/5368	0.69557	0.950702	281141/506544/540303/404189	ENO1/PFKM/ENO3/NME1	4	2	281141/404189	2	506544/540303
BP	GO:0006915	apoptotic process	4/489	51/5368	0.69557	0.950702	788087/282846/617809/541141	MCL1/PYCARD/BCL2L13/BMF	4	2	788087/282846	2	617809/541141
BP	GO:0012501	programmed cell death	4/489	51/5368	0.69557	0.950702	788087/282846/617809/541141	MCL1/PYCARD/BCL2L13/BMF	4	2	788087/282846	2	617809/541141
BP	GO:0042592	homeostatic process	4/489	51/5368	0.69557	0.950702	286861/281173/788801/504356	FTL/FTH1/LOC788801/PDIA2	4	4	286861/281173/788801/504356	0
BP	GO:0051726	regulation of cell cycle	2/489	26/5368	0.69977	0.950702	510972/534712	CDKN1C/RB1	2	0		2	510972/534712
BP	GO:0065009	regulation of molecular function	2/489	26/5368	0.69977	0.950702	541268/505886	DAB2IP/IQGAP3	2	0		2	541268/505886
BP	GO:0006399	tRNA metabolic process	5/489	64/5368	0.705465	0.950702	514726/506598/538548/538772/510162	MARS2/CARS2/FBL/DARS2/DARS	5	3	514726/538548/510162	2	506598/538772
BP	GO:0051128	regulation of cellular component organization	4/489	52/5368	0.710259	0.950702	493728/509823/786096/534658	CAPZA2/PALMD/PALM/WISP2	4	2	493728/534658	2	509823/786096
BP	GO:0072522	purine-containing compound biosynthetic process	4/489	52/5368	0.710259	0.950702	281141/506544/540303/404189	ENO1/PFKM/ENO3/NME1	4	2	281141/404189	2	506544/540303
BP	GO:0006022	aminoglycan metabolic process	1/489	13/5368	0.711527	0.950702	534787	ITIH5	1	1	534787	0
BP	GO:0006479	protein methylation	1/489	13/5368	0.711527	0.950702	509382	SETDB2	1	0		1	509382
BP	GO:0008213	protein alkylation	1/489	13/5368	0.711527	0.950702	509382	SETDB2	1	0		1	509382
BP	GO:0010639	negative regulation of organelle organization	1/489	13/5368	0.711527	0.950702	493728	CAPZA2	1	1	493728	0
BP	GO:0016569	covalent chromatin modification	1/489	13/5368	0.711527	0.950702	509382	SETDB2	1	0		1	509382
BP	GO:0016570	histone modification	1/489	13/5368	0.711527	0.950702	509382	SETDB2	1	0		1	509382
BP	GO:0019953	sexual reproduction	1/489	13/5368	0.711527	0.950702	506451	SPIN2	1	1	506451	0
BP	GO:0030203	glycosaminoglycan metabolic process	1/489	13/5368	0.711527	0.950702	534787	ITIH5	1	1	534787	0
BP	GO:0044703	multi-organism reproductive process	1/489	13/5368	0.711527	0.950702	506451	SPIN2	1	1	506451	0
BP	GO:0048285	organelle fission	1/489	13/5368	0.711527	0.950702	614056	SGO1	1	0		1	614056
BP	GO:0043603	cellular amide metabolic process	22/489	266/5368	0.71882	0.950702	novel.1326/514726/616840/104975581/511189/789551/101905894/100299845/509764/282847/506598/615726/514046/614906/781197/538772/506988/782525/616065/510058/510162/513481	-/MARS2/LOC616840/LOC104975581/EIF1AX/LOC789551/LOC101905894/LOC100299845/EIF1/FAU/CARS2/EIF1AD/RPL17/MRPL3/LOC781197/DARS2/MRPL17/LOC782525/RPL22/MRPL27/DARS/EIF1B	22	18	novel.1326/514726/511189/789551/101905894/100299845/509764/282847/615726/514046/614906/781197/506988/782525/616065/510058/510162/513481	4	616840/104975581/506598/538772
BP	GO:0043604	amide biosynthetic process	21/489	255/5368	0.722713	0.950702	novel.1326/514726/616840/104975581/511189/789551/101905894/100299845/509764/282847/506598/615726/514046/614906/538772/506988/782525/616065/510058/510162/513481	-/MARS2/LOC616840/LOC104975581/EIF1AX/LOC789551/LOC101905894/LOC100299845/EIF1/FAU/CARS2/EIF1AD/RPL17/MRPL3/DARS2/MRPL17/LOC782525/RPL22/MRPL27/DARS/EIF1B	21	17	novel.1326/514726/511189/789551/101905894/100299845/509764/282847/615726/514046/614906/506988/782525/616065/510058/510162/513481	4	616840/104975581/506598/538772
BP	GO:0008219	cell death	4/489	53/5368	0.724425	0.950702	788087/282846/617809/541141	MCL1/PYCARD/BCL2L13/BMF	4	2	788087/282846	2	617809/541141
BP	GO:0022607	cellular component assembly	11/489	138/5368	0.724459	0.950702	510522/506270/525507/511901/493728/767981/112441545/531593/505694/327683/514860	FGB/PTK2/KCNA3/H1FX/CAPZA2/SEM1/LOC112441545/CALY/FXN/TBCA/KCNS2	11	7	510522/525507/493728/767981/112441545/505694/327683	4	506270/511901/531593/514860
BP	GO:0010941	regulation of cell death	3/489	41/5368	0.735248	0.950702	788087/282846/617809	MCL1/PYCARD/BCL2L13	3	2	788087/282846	1	617809
BP	GO:0042981	regulation of apoptotic process	3/489	41/5368	0.735248	0.950702	788087/282846/617809	MCL1/PYCARD/BCL2L13	3	2	788087/282846	1	617809
BP	GO:0043067	regulation of programmed cell death	3/489	41/5368	0.735248	0.950702	788087/282846/617809	MCL1/PYCARD/BCL2L13	3	2	788087/282846	1	617809
BP	GO:0001522	pseudouridine synthesis	1/489	14/5368	0.73787	0.950702	614986	PUS10	1	0		1	614986
BP	GO:0051129	negative regulation of cellular component organization	1/489	14/5368	0.73787	0.950702	493728	CAPZA2	1	1	493728	0
BP	GO:0061024	membrane organization	1/489	14/5368	0.73787	0.950702	615412	BAIAP2L1	1	1	615412	0
BP	GO:0022402	cell cycle process	2/489	28/5368	0.738351	0.950702	510972/614056	CDKN1C/SGO1	2	0		2	510972/614056
BP	GO:0019637	organophosphate metabolic process	11/489	140/5368	0.741794	0.950702	505332/281357/281141/514939/506544/540303/509394/404189/513419/535194/520472	PISD/NPR2/ENO1/PGD/PFKM/ENO3/ISYNA1/NME1/NADK/GPHN/NAMPT	11	7	505332/281141/514939/404189/513419/535194/520472	4	281357/506544/540303/509394
BP	GO:0008610	lipid biosynthetic process	3/489	42/5368	0.750229	0.950702	505332/509394/506132	PISD/ISYNA1/CH25H	3	2	505332/506132	1	509394
BP	GO:0043933	protein-containing complex subunit organization	10/489	129/5368	0.750508	0.950702	510522/506270/525507/511901/493728/767981/112441545/531593/327683/514860	FGB/PTK2/KCNA3/H1FX/CAPZA2/SEM1/LOC112441545/CALY/TBCA/KCNS2	10	6	510522/525507/493728/767981/112441545/327683	4	506270/511901/531593/514860
BP	GO:0042254	ribosome biogenesis	2/489	29/5368	0.756006	0.950702	538548/510956	FBL/RRS1	2	2	538548/510956	0
BP	GO:0044085	cellular component biogenesis	13/489	166/5368	0.758394	0.950702	510522/506270/525507/511901/493728/767981/112441545/538548/531593/505694/327683/510956/514860	FGB/PTK2/KCNA3/H1FX/CAPZA2/SEM1/LOC112441545/FBL/CALY/FXN/TBCA/RRS1/KCNS2	13	9	510522/525507/493728/767981/112441545/538548/505694/327683/510956	4	506270/511901/531593/514860
BP	GO:0006913	nucleocytoplasmic transport	1/489	15/5368	0.761811	0.950702	767981	SEM1	1	1	767981	0
BP	GO:0051169	nuclear transport	1/489	15/5368	0.761811	0.950702	767981	SEM1	1	1	767981	0
BP	GO:1901605	alpha-amino acid metabolic process	1/489	15/5368	0.761811	0.950702	281199	GLUL	1	1	281199	0
BP	GO:0006221	pyrimidine nucleotide biosynthetic process	1/489	16/5368	0.78357	0.950702	404189	NME1	1	1	404189	0
BP	GO:0008064	regulation of actin polymerization or depolymerization	1/489	16/5368	0.78357	0.950702	493728	CAPZA2	1	1	493728	0
BP	GO:0008154	actin polymerization or depolymerization	1/489	16/5368	0.78357	0.950702	493728	CAPZA2	1	1	493728	0
BP	GO:0009190	cyclic nucleotide biosynthetic process	1/489	16/5368	0.78357	0.950702	281357	NPR2	1	0		1	281357
BP	GO:0016042	lipid catabolic process	1/489	16/5368	0.78357	0.950702	515669	PLCB3	1	0		1	515669
BP	GO:0030041	actin filament polymerization	1/489	16/5368	0.78357	0.950702	493728	CAPZA2	1	1	493728	0
BP	GO:0030832	regulation of actin filament length	1/489	16/5368	0.78357	0.950702	493728	CAPZA2	1	1	493728	0
BP	GO:0030833	regulation of actin filament polymerization	1/489	16/5368	0.78357	0.950702	493728	CAPZA2	1	1	493728	0
BP	GO:0032535	regulation of cellular component size	1/489	16/5368	0.78357	0.950702	493728	CAPZA2	1	1	493728	0
BP	GO:0032956	regulation of actin cytoskeleton organization	1/489	16/5368	0.78357	0.950702	493728	CAPZA2	1	1	493728	0
BP	GO:0032970	regulation of actin filament-based process	1/489	16/5368	0.78357	0.950702	493728	CAPZA2	1	1	493728	0
BP	GO:0032984	protein-containing complex disassembly	1/489	16/5368	0.78357	0.950702	493728	CAPZA2	1	1	493728	0
BP	GO:0043624	cellular protein complex disassembly	1/489	16/5368	0.78357	0.950702	493728	CAPZA2	1	1	493728	0
BP	GO:0110053	regulation of actin filament organization	1/489	16/5368	0.78357	0.950702	493728	CAPZA2	1	1	493728	0
BP	GO:0006928	movement of cell or subcellular component	4/489	58/5368	0.78756	0.950702	524130/533161/506387/617229	STARD9/KIF2C/LAMA1/DNHD1	4	0		4	524130/533161/506387/617229
BP	GO:0006334	nucleosome assembly	2/489	31/5368	0.788245	0.950702	511901/112441545	H1FX/LOC112441545	2	1	112441545	1	511901
BP	GO:0031497	chromatin assembly	2/489	31/5368	0.788245	0.950702	511901/112441545	H1FX/LOC112441545	2	1	112441545	1	511901
BP	GO:0034728	nucleosome organization	2/489	31/5368	0.788245	0.950702	511901/112441545	H1FX/LOC112441545	2	1	112441545	1	511901
BP	GO:0006323	DNA packaging	2/489	32/5368	0.802915	0.950702	511901/112441545	H1FX/LOC112441545	2	1	112441545	1	511901
BP	GO:0022613	ribonucleoprotein complex biogenesis	2/489	32/5368	0.802915	0.950702	538548/510956	FBL/RRS1	2	2	538548/510956	0
BP	GO:0001558	regulation of cell growth	1/489	17/5368	0.803344	0.950702	534658	WISP2	1	1	534658	0
BP	GO:0006220	pyrimidine nucleotide metabolic process	1/489	17/5368	0.803344	0.950702	404189	NME1	1	1	404189	0
BP	GO:0009187	cyclic nucleotide metabolic process	1/489	17/5368	0.803344	0.950702	281357	NPR2	1	0		1	281357
BP	GO:0016049	cell growth	1/489	17/5368	0.803344	0.950702	534658	WISP2	1	1	534658	0
BP	GO:0022411	cellular component disassembly	1/489	17/5368	0.803344	0.950702	493728	CAPZA2	1	1	493728	0
BP	GO:0040008	regulation of growth	1/489	17/5368	0.803344	0.950702	534658	WISP2	1	1	534658	0
BP	GO:0043414	macromolecule methylation	1/489	17/5368	0.803344	0.950702	509382	SETDB2	1	0		1	509382
BP	GO:0045786	negative regulation of cell cycle	1/489	17/5368	0.803344	0.950702	510972	CDKN1C	1	0		1	510972
BP	GO:0006333	chromatin assembly or disassembly	2/489	33/5368	0.816676	0.950702	511901/112441545	H1FX/LOC112441545	2	1	112441545	1	511901
BP	GO:1901135	carbohydrate derivative metabolic process	11/489	150/5368	0.817372	0.950702	511690/281141/514939/506544/407222/534787/540303/404189/281229/281568/535194	ST6GALNAC2/ENO1/PGD/PFKM/ST6GALNAC6/ITIH5/ENO3/NME1/HPRT1/UMPS/GPHN	11	7	281141/514939/534787/404189/281229/281568/535194	4	511690/506544/407222/540303
BP	GO:0007015	actin filament organization	1/489	18/5368	0.821316	0.950702	493728	CAPZA2	1	1	493728	0
BP	GO:0007169	transmembrane receptor protein tyrosine kinase signaling pathway	1/489	18/5368	0.821316	0.950702	515756	EPHB4	1	0		1	515756
BP	GO:0072594	establishment of protein localization to organelle	1/489	18/5368	0.821316	0.950702	538777	SRP68	1	1	538777	0
BP	GO:0090066	regulation of anatomical structure size	1/489	18/5368	0.821316	0.950702	493728	CAPZA2	1	1	493728	0
BP	GO:0007018	microtubule-based movement	3/489	49/5368	0.836833	0.950702	524130/533161/617229	STARD9/KIF2C/DNHD1	3	0		3	524130/533161/617229
BP	GO:0006364	rRNA processing	1/489	19/5368	0.837648	0.950702	538548	FBL	1	1	538548	0
BP	GO:0006790	sulfur compound metabolic process	1/489	19/5368	0.837648	0.950702	505694	FXN	1	1	505694	0
BP	GO:0016072	rRNA metabolic process	1/489	19/5368	0.837648	0.950702	538548	FBL	1	1	538548	0
BP	GO:0006397	mRNA processing	2/489	35/5368	0.841645	0.950702	104968807/507944	LOC104968807/BCAS2	2	1	104968807	1	507944
BP	GO:0065004	protein-DNA complex assembly	2/489	35/5368	0.841645	0.950702	511901/112441545	H1FX/LOC112441545	2	1	112441545	1	511901
BP	GO:0071824	protein-DNA complex subunit organization	2/489	35/5368	0.841645	0.950702	511901/112441545	H1FX/LOC112441545	2	1	112441545	1	511901
BP	GO:0055085	transmembrane transport	28/489	360/5368	0.84253	0.950702	613889/507318/282358/282160/287017/525507/525480/534463/526291/282356/337887/509611/531535/506868/785689/541240/338089/514597/767977/511375/282405/526134/327667/514860/505775/509779/505997/286845	SPNS2/FLVCR2/SLC2A3/CACNB3/ATP6V1E1/KCNA3/SLC16A4/MFSD6/SLC13A3/SLC2A1/ATP5MC2/TMCO3/SLC13A4/LOC506868/HCN4/SLC16A10/ATP6V1C1/CLCN1/MPC1/SFXN1/ATP6V1F/SLC9A2/CACNB2/KCNS2/SLC16A1/CACNA1F/SPNS1/SLC12A2	28	15	507318/282358/287017/525507/526291/282356/337887/506868/541240/338089/767977/511375/282405/505775/509779	13	613889/282160/525480/534463/509611/531535/785689/514597/526134/327667/514860/505997/286845
BP	GO:0048523	negative regulation of cellular process	3/489	50/5368	0.846821	0.950702	510972/529235/493728	CDKN1C/DDIT4/CAPZA2	3	2	529235/493728	1	510972
BP	GO:0006325	chromatin organization	3/489	51/5368	0.856274	0.950702	511901/112441545/509382	H1FX/LOC112441545/SETDB2	3	1	112441545	2	511901/509382
BP	GO:0006644	phospholipid metabolic process	2/489	37/5368	0.863493	0.950702	505332/509394	PISD/ISYNA1	2	1	505332	1	509394
BP	GO:0040007	growth	2/489	37/5368	0.863493	0.950702	540517/534658	GDF11/WISP2	2	1	534658	1	540517
BP	GO:0006869	lipid transport	1/489	21/5368	0.865978	0.950702	505078	APOL3	1	1	505078	0
BP	GO:0032271	regulation of protein polymerization	1/489	21/5368	0.865978	0.950702	493728	CAPZA2	1	1	493728	0
BP	GO:0043254	regulation of protein complex assembly	1/489	21/5368	0.865978	0.950702	493728	CAPZA2	1	1	493728	0
BP	GO:0044087	regulation of cellular component biogenesis	1/489	21/5368	0.865978	0.950702	493728	CAPZA2	1	1	493728	0
BP	GO:1902903	regulation of supramolecular fiber organization	1/489	21/5368	0.865978	0.950702	493728	CAPZA2	1	1	493728	0
BP	GO:0034660	ncRNA metabolic process	5/489	81/5368	0.872949	0.950702	514726/506598/538548/538772/510162	MARS2/CARS2/FBL/DARS2/DARS	5	3	514726/538548/510162	2	506598/538772
BP	GO:0006486	protein glycosylation	2/489	38/5368	0.87335	0.950702	511690/407222	ST6GALNAC2/ST6GALNAC6	2	0		2	511690/407222
BP	GO:0043413	macromolecule glycosylation	2/489	38/5368	0.87335	0.950702	511690/407222	ST6GALNAC2/ST6GALNAC6	2	0		2	511690/407222
BP	GO:0070085	glycosylation	2/489	38/5368	0.87335	0.950702	511690/407222	ST6GALNAC2/ST6GALNAC6	2	0		2	511690/407222
BP	GO:0003333	amino acid transmembrane transport	1/489	22/5368	0.878234	0.950702	506868	LOC506868	1	1	506868	0
BP	GO:0006865	amino acid transport	1/489	22/5368	0.878234	0.950702	506868	LOC506868	1	1	506868	0
BP	GO:0010876	lipid localization	1/489	22/5368	0.878234	0.950702	505078	APOL3	1	1	505078	0
BP	GO:0016043	cellular component organization	20/489	274/5368	0.882839	0.950702	615412/520385/510522/506270/525507/511901/493728/509823/767981/534799/112441545/531593/614056/539101/509382/786096/505694/327683/534658/514860	BAIAP2L1/CAMSAP2/FGB/PTK2/KCNA3/H1FX/CAPZA2/PALMD/SEM1/TOP1/LOC112441545/CALY/SGO1/JAGN1/SETDB2/PALM/FXN/TBCA/WISP2/KCNS2	20	11	615412/510522/525507/493728/767981/534799/112441545/539101/505694/327683/534658	9	520385/506270/511901/509823/531593/614056/509382/786096/514860
BP	GO:0009451	RNA modification	1/489	23/5368	0.889372	0.950702	614986	PUS10	1	0		1	614986
BP	GO:0018193	peptidyl-amino acid modification	2/489	40/5368	0.891127	0.950702	509382/508160	SETDB2/PADI3	2	1	508160	1	509382
BP	GO:0051260	protein homooligomerization	2/489	40/5368	0.891127	0.950702	525507/514860	KCNA3/KCNS2	2	1	525507	1	514860
BP	GO:0044255	cellular lipid metabolic process	4/489	70/5368	0.892482	0.950702	505332/532785/509394/506132	PISD/HADH/ISYNA1/CH25H	4	3	505332/532785/506132	1	509394
BP	GO:0071840	cellular component organization or biogenesis	22/489	302/5368	0.894936	0.950702	615412/520385/510522/506270/525507/511901/493728/509823/767981/534799/112441545/538548/531593/614056/539101/509382/786096/505694/327683/534658/510956/514860	BAIAP2L1/CAMSAP2/FGB/PTK2/KCNA3/H1FX/CAPZA2/PALMD/SEM1/TOP1/LOC112441545/FBL/CALY/SGO1/JAGN1/SETDB2/PALM/FXN/TBCA/WISP2/RRS1/KCNS2	22	13	615412/510522/525507/493728/767981/534799/112441545/538548/539101/505694/327683/534658/510956	9	520385/506270/511901/509823/531593/614056/509382/786096/514860
BP	GO:0048519	negative regulation of biological process	3/489	56/5368	0.896257	0.950702	510972/529235/493728	CDKN1C/DDIT4/CAPZA2	3	2	529235/493728	1	510972
BP	GO:0007156	homophilic cell adhesion via plasma membrane adhesion molecules	4/489	71/5368	0.898732	0.950702	515924/781683/514537/522422	RET/FAT4/PCDH7/CELSR1	4	1	514537	3	515924/781683/522422
BP	GO:0098609	cell-cell adhesion	4/489	71/5368	0.898732	0.950702	515924/781683/514537/522422	RET/FAT4/PCDH7/CELSR1	4	1	514537	3	515924/781683/522422
BP	GO:0098742	cell-cell adhesion via plasma-membrane adhesion molecules	4/489	71/5368	0.898732	0.950702	515924/781683/514537/522422	RET/FAT4/PCDH7/CELSR1	4	1	514537	3	515924/781683/522422
BP	GO:0009101	glycoprotein biosynthetic process	2/489	41/5368	0.899121	0.950702	511690/407222	ST6GALNAC2/ST6GALNAC6	2	0		2	511690/407222
BP	GO:0006352	DNA-templated transcription, initiation	1/489	24/5368	0.899493	0.950702	789854	TAF4	1	0		1	789854
BP	GO:0007167	enzyme linked receptor protein signaling pathway	1/489	24/5368	0.899493	0.950702	515756	EPHB4	1	0		1	515756
BP	GO:0032259	methylation	1/489	24/5368	0.899493	0.950702	509382	SETDB2	1	0		1	509382
BP	GO:0097435	supramolecular fiber organization	1/489	24/5368	0.899493	0.950702	493728	CAPZA2	1	1	493728	0
BP	GO:0009100	glycoprotein metabolic process	2/489	42/5368	0.906566	0.951007	511690/407222	ST6GALNAC2/ST6GALNAC6	2	0		2	511690/407222
BP	GO:0016071	mRNA metabolic process	2/489	42/5368	0.906566	0.951007	104968807/507944	LOC104968807/BCAS2	2	1	104968807	1	507944
BP	GO:0006629	lipid metabolic process	8/489	128/5368	0.90812	0.951007	505332/532785/540771/281986/515669/509394/515925/506132	PISD/HADH/PLCD4/PLCD1/PLCB3/ISYNA1/FADS3/CH25H	8	3	505332/532785/506132	5	540771/281986/515669/509394/515925
BP	GO:0042157	lipoprotein metabolic process	1/489	25/5368	0.90869	0.951007	505078	APOL3	1	1	505078	0
BP	GO:0051493	regulation of cytoskeleton organization	1/489	26/5368	0.917047	0.957406	493728	CAPZA2	1	1	493728	0
BP	GO:0051276	chromosome organization	4/489	75/5368	0.920645	0.958818	511901/534799/112441545/509382	H1FX/TOP1/LOC112441545/SETDB2	4	2	534799/112441545	2	511901/509382
BP	GO:0008033	tRNA processing	1/489	28/5368	0.93154	0.963118	538548	FBL	1	1	538548	0
BP	GO:0030029	actin filament-based process	1/489	28/5368	0.93154	0.963118	493728	CAPZA2	1	1	493728	0
BP	GO:0030036	actin cytoskeleton organization	1/489	28/5368	0.93154	0.963118	493728	CAPZA2	1	1	493728	0
BP	GO:0006259	DNA metabolic process	6/489	107/5368	0.93399	0.963318	505537/512754/504367/528249/531945/534799	RRM1/RPA3/MCM4/MCMDC2/XRCC5/TOP1	6	3	512754/531945/534799	3	505537/504367/528249
BP	GO:0051259	protein complex oligomerization	2/489	47/5368	0.936669	0.963753	525507/514860	KCNA3/KCNS2	2	1	525507	1	514860
BP	GO:0033043	regulation of organelle organization	1/489	30/5368	0.943505	0.968454	493728	CAPZA2	1	1	493728	0
BP	GO:1901137	carbohydrate derivative biosynthetic process	6/489	112/5368	0.950026	0.972808	511690/281141/506544/407222/540303/404189	ST6GALNAC2/ENO1/PFKM/ST6GALNAC6/ENO3/NME1	6	2	281141/404189	4	511690/506544/407222/540303
BP	GO:0045454	cell redox homeostasis	1/489	36/5368	0.968266	0.986233	504356	PDIA2	1	1	504356	0
BP	GO:0006281	DNA repair	2/489	56/5368	0.969168	0.986233	512754/531945	RPA3/XRCC5	2	2	512754/531945	0
BP	GO:0007017	microtubule-based process	3/489	74/5368	0.970509	0.986233	524130/533161/617229	STARD9/KIF2C/DNHD1	3	0		3	524130/533161/617229
BP	GO:0006396	RNA processing	5/489	107/5368	0.972375	0.986233	337871/538548/508877/104968807/507944	DICER1/FBL/PNPT1/LOC104968807/BCAS2	5	2	538548/104968807	3	337871/508877/507944
BP	GO:0006974	cellular response to DNA damage stimulus	2/489	61/5368	0.979518	0.986772	512754/531945	RPA3/XRCC5	2	2	512754/531945	0
BP	GO:0033554	cellular response to stress	2/489	61/5368	0.979518	0.986772	512754/531945	RPA3/XRCC5	2	2	512754/531945	0
BP	GO:0007186	G-protein-coupled receptor signaling pathway	19/489	309/5368	0.97984	0.986772	100299135/512581/535664/518283/408018/281736/767936/286969/531593/101908107/540038/522422/617879/282331/493645/282133/507783/539336/282431	ADGRG2/F2RL2/GPRC5C/PTAFR/CCR3/CXCR4/P2RY14/UTS2R/CALY/P2RY8/GPR18/CELSR1/GIPR/PTGER4/C5AR1/ADORA1/PTH1R/NTSR2/PROKR2	19	10	512581/518283/408018/281736/767936/540038/282331/493645/282133/539336	9	100299135/535664/286969/531593/101908107/522422/617879/507783/282431
BP	GO:0034470	ncRNA processing	1/489	45/5368	0.986657	0.9913	538548	FBL	1	1	538548	0
BP	GO:0006996	organelle organization	7/489	163/5368	0.994185	0.996518	511901/493728/534799/112441545/614056/539101/509382	H1FX/CAPZA2/TOP1/LOC112441545/SGO1/JAGN1/SETDB2	7	4	493728/534799/112441545/539101	3	511901/614056/509382
BP	GO:0007010	cytoskeleton organization	1/489	62/5368	0.997414	0.997414	493728	CAPZA2	1	1	493728	0
CC	GO:0044421	extracellular region part	13/268	79/3296	0.0101334	0.610795	526981/282871/510522/513140/533203/281250/504694/522828/281860/280677/281251/280717/286806	MMP12/MMP9/FGB/ADAMTS10/MMP19/IL1A/ADAMTS7/GPC5/IL1RN/C3/IL1B/ALB/ADAMTS4	13	10	526981/282871/510522/533203/281250/522828/281860/280677/281251/286806	3	513140/504694/280717
CC	GO:0005576	extracellular region	31/268	260/3296	0.0168545	0.610795	281088/515676/280826/369020/526981/282871/510522/112441458/338078/280828/513140/533203/280713/281250/504694/522828/505366/505078/281860/281043/280677/504323/281356/508666/281251/280717/541281/534658/280881/286806/280956	COMP/LOC515676/IL6/RETN/MMP12/MMP9/FGB/LOC112441458/STC1/CXCL8/ADAMTS10/MMP19/ADM/IL1A/ADAMTS7/GPC5/WFDC1/APOL3/IL1RN/CCL2/C3/THBS3/NPPC/LOC508666/IL1B/ALB/THBS4/WISP2/NTS/ADAMTS4/VIP	31	23	515676/280826/369020/526981/282871/510522/338078/280828/533203/280713/281250/522828/505078/281860/281043/280677/281356/508666/281251/534658/280881/286806/280956	8	281088/112441458/513140/504694/505366/504323/280717/541281
CC	GO:0042611	MHC protein complex	4/268	14/3296	0.022271	0.610795	525727/282530/506214/282493	BOLA-DOA/BOLA-DRB3/BOLA-DRA/BOLA-DOB	4	4	525727/282530/506214/282493	0
CC	GO:0042613	MHC class II protein complex	4/268	14/3296	0.022271	0.610795	525727/282530/506214/282493	BOLA-DOA/BOLA-DRB3/BOLA-DRA/BOLA-DOB	4	4	525727/282530/506214/282493	0
CC	GO:0005615	extracellular space	6/268	29/3296	0.0263274	0.610795	510522/281250/281860/280677/281251/280717	FGB/IL1A/IL1RN/C3/IL1B/ALB	6	5	510522/281250/281860/280677/281251	1	280717
CC	GO:0005581	collagen trimer	4/268	16/3296	0.0356081	0.688423	407142/515435/287013/282188	COL2A1/COL11A2/COL11A1/COL1A2	4	0		4	407142/515435/287013/282188
CC	GO:1905368	peptidase complex	5/268	29/3296	0.0811682	0.894675	107132883/510041/767981/781197/510423	LOC107132883/PSME1/SEM1/LOC781197/PSMA4	5	4	510041/767981/781197/510423	1	107132883
CC	GO:0044459	plasma membrane part	8/268	57/3296	0.0873318	0.894675	525727/282160/281078/282530/506214/282493/282365/327667	BOLA-DOA/CACNB3/CLTA/BOLA-DRB3/BOLA-DRA/BOLA-DOB/SLC6A4/CACNB2	8	6	525727/281078/282530/506214/282493/282365	2	282160/327667
CC	GO:0098797	plasma membrane protein complex	7/268	49/3296	0.0985038	0.894675	525727/282160/281078/282530/506214/282493/327667	BOLA-DOA/CACNB3/CLTA/BOLA-DRB3/BOLA-DRA/BOLA-DOB/CACNB2	7	5	525727/281078/282530/506214/282493	2	282160/327667
CC	GO:0031012	extracellular matrix	7/268	50/3296	0.107029	0.894675	526981/282871/513140/533203/504694/522828/286806	MMP12/MMP9/ADAMTS10/MMP19/ADAMTS7/GPC5/ADAMTS4	7	5	526981/282871/533203/522828/286806	2	513140/504694
CC	GO:0000502	proteasome complex	4/268	24/3296	0.125415	0.894675	107132883/510041/767981/510423	LOC107132883/PSME1/SEM1/PSMA4	4	3	510041/767981/510423	1	107132883
CC	GO:1905369	endopeptidase complex	4/268	24/3296	0.125415	0.894675	107132883/510041/767981/510423	LOC107132883/PSME1/SEM1/PSMA4	4	3	510041/767981/510423	1	107132883
CC	GO:0071944	cell periphery	9/268	73/3296	0.134776	0.894675	525727/282160/507518/281078/282530/506214/282493/282365/327667	BOLA-DOA/CACNB3/EXOC6/CLTA/BOLA-DRB3/BOLA-DRA/BOLA-DOB/SLC6A4/CACNB2	9	7	525727/507518/281078/282530/506214/282493/282365	2	282160/327667
CC	GO:0005886	plasma membrane	8/268	64/3296	0.144676	0.894675	525727/282160/281078/282530/506214/282493/282365/327667	BOLA-DOA/CACNB3/CLTA/BOLA-DRB3/BOLA-DRA/BOLA-DOB/SLC6A4/CACNB2	8	6	525727/281078/282530/506214/282493/282365	2	282160/327667
CC	GO:0016592	mediator complex	3/268	19/3296	0.196887	0.894675	520974/540348/505293	MED12/ELOVL1/MED6	3	1	505293	2	520974/540348
CC	GO:0098796	membrane protein complex	13/268	124/3296	0.204523	0.894675	525727/282160/287017/281078/282530/506214/337887/536616/282493/781197/338089/100126076/327667	BOLA-DOA/CACNB3/ATP6V1E1/CLTA/BOLA-DRB3/BOLA-DRA/ATP5MC2/COPG2/BOLA-DOB/LOC781197/ATP6V1C1/AP1G2/CACNB2	13	10	525727/287017/281078/282530/506214/337887/536616/282493/781197/338089	3	282160/100126076/327667
CC	GO:0030118	clathrin coat	2/268	11/3296	0.223437	0.894675	281078/100126076	CLTA/AP1G2	2	1	281078	1	100126076
CC	GO:0000775	chromosome, centromeric region	2/268	12/3296	0.254626	0.894675	788381/614056	CENPB/SGO1	2	0		2	788381/614056
CC	GO:0033178	proton-transporting two-sector ATPase complex, catalytic domain	2/268	13/3296	0.285894	0.894675	287017/338089	ATP6V1E1/ATP6V1C1	2	2	287017/338089	0
CC	GO:0005798	Golgi-associated vesicle	2/268	14/3296	0.317023	0.894675	281078/536616	CLTA/COPG2	2	2	281078/536616	0
CC	GO:0012506	vesicle membrane	2/268	14/3296	0.317023	0.894675	281078/536616	CLTA/COPG2	2	2	281078/536616	0
CC	GO:0030120	vesicle coat	2/268	14/3296	0.317023	0.894675	281078/536616	CLTA/COPG2	2	2	281078/536616	0
CC	GO:0030135	coated vesicle	2/268	14/3296	0.317023	0.894675	281078/536616	CLTA/COPG2	2	2	281078/536616	0
CC	GO:0030659	cytoplasmic vesicle membrane	2/268	14/3296	0.317023	0.894675	281078/536616	CLTA/COPG2	2	2	281078/536616	0
CC	GO:0030660	Golgi-associated vesicle membrane	2/268	14/3296	0.317023	0.894675	281078/536616	CLTA/COPG2	2	2	281078/536616	0
CC	GO:0030662	coated vesicle membrane	2/268	14/3296	0.317023	0.894675	281078/536616	CLTA/COPG2	2	2	281078/536616	0
CC	GO:0098687	chromosomal region	2/268	14/3296	0.317023	0.894675	788381/614056	CENPB/SGO1	2	0		2	788381/614056
CC	GO:0044433	cytoplasmic vesicle part	2/268	15/3296	0.34783	0.894675	281078/536616	CLTA/COPG2	2	2	281078/536616	0
CC	GO:0005654	nucleoplasm	5/268	49/3296	0.367678	0.894675	789854/520974/540348/505293/506578	TAF4/MED12/ELOVL1/MED6/ELL	5	1	505293	4	789854/520974/540348/506578
CC	GO:0044451	nucleoplasm part	5/268	49/3296	0.367678	0.894675	789854/520974/540348/505293/506578	TAF4/MED12/ELOVL1/MED6/ELL	5	1	505293	4	789854/520974/540348/506578
CC	GO:0016459	myosin complex	4/268	38/3296	0.373629	0.894675	508229/514212/523485/513086	MYO19/MYH14/MYO1E/CCDC102A	4	2	514212/523485	2	508229/513086
CC	GO:0005789	endoplasmic reticulum membrane	3/268	27/3296	0.378302	0.894675	781197/539101/512276	LOC781197/JAGN1/SELENOS	3	3	781197/539101/512276	0
CC	GO:0098827	endoplasmic reticulum subcompartment	3/268	27/3296	0.378302	0.894675	781197/539101/512276	LOC781197/JAGN1/SELENOS	3	3	781197/539101/512276	0
CC	GO:0030117	membrane coat	3/268	28/3296	0.401048	0.894675	281078/536616/100126076	CLTA/COPG2/AP1G2	3	2	281078/536616	1	100126076
CC	GO:0042175	nuclear outer membrane-endoplasmic reticulum membrane network	3/268	28/3296	0.401048	0.894675	781197/539101/512276	LOC781197/JAGN1/SELENOS	3	3	781197/539101/512276	0
CC	GO:0044432	endoplasmic reticulum part	3/268	28/3296	0.401048	0.894675	781197/539101/512276	LOC781197/JAGN1/SELENOS	3	3	781197/539101/512276	0
CC	GO:0048475	coated membrane	3/268	28/3296	0.401048	0.894675	281078/536616/100126076	CLTA/COPG2/AP1G2	3	2	281078/536616	1	100126076
CC	GO:0015629	actin cytoskeleton	5/268	52/3296	0.417685	0.894675	508229/514212/493728/523485/513086	MYO19/MYH14/CAPZA2/MYO1E/CCDC102A	5	3	514212/493728/523485	2	508229/513086
CC	GO:0016469	proton-transporting two-sector ATPase complex	3/268	29/3296	0.423556	0.894675	287017/337887/338089	ATP6V1E1/ATP5MC2/ATP6V1C1	3	3	287017/337887/338089	0
CC	GO:0005839	proteasome core complex	2/268	18/3296	0.436916	0.894675	107132883/510423	LOC107132883/PSMA4	2	1	510423	1	107132883
CC	GO:0034702	ion channel complex	2/268	18/3296	0.436916	0.894675	282160/327667	CACNB3/CACNB2	2	0		2	282160/327667
CC	GO:0034703	cation channel complex	2/268	18/3296	0.436916	0.894675	282160/327667	CACNB3/CACNB2	2	0		2	282160/327667
CC	GO:0005743	mitochondrial inner membrane	2/268	20/3296	0.492542	0.894675	540225/767977	COX7A2L/MPC1	2	2	540225/767977	0
CC	GO:1902494	catalytic complex	9/268	106/3296	0.498017	0.894675	789854/107132883/510041/281141/767981/540303/617229/781197/510423	TAF4/LOC107132883/PSME1/ENO1/SEM1/ENO3/DNHD1/LOC781197/PSMA4	9	5	510041/281141/767981/781197/510423	4	789854/107132883/540303/617229
CC	GO:0031966	mitochondrial membrane	3/268	34/3296	0.530767	0.894675	540225/767977/510780	COX7A2L/MPC1/TOMM22	3	3	540225/767977/510780	0
CC	GO:0031967	organelle envelope	4/268	47/3296	0.53917	0.894675	540225/504823/767977/510780	COX7A2L/NUP107/MPC1/TOMM22	4	4	540225/504823/767977/510780	0
CC	GO:0031975	envelope	4/268	47/3296	0.53917	0.894675	540225/504823/767977/510780	COX7A2L/NUP107/MPC1/TOMM22	4	4	540225/504823/767977/510780	0
CC	GO:0019866	organelle inner membrane	2/268	22/3296	0.544585	0.894675	540225/767977	COX7A2L/MPC1	2	2	540225/767977	0
CC	GO:0005856	cytoskeleton	11/268	135/3296	0.544685	0.894675	508229/514360/514212/281645/493728/100337278/617229/523485/522383/513086/404144	MYO19/DSP/MYH14/BFSP2/CAPZA2/EPPK1/DNHD1/MYO1E/NES/CCDC102A/LMNA	11	4	514212/281645/493728/523485	7	508229/514360/100337278/617229/522383/513086/404144
CC	GO:0005882	intermediate filament	3/268	35/3296	0.550868	0.894675	281645/522383/404144	BFSP2/NES/LMNA	3	1	281645	2	522383/404144
CC	GO:0045111	intermediate filament cytoskeleton	3/268	35/3296	0.550868	0.894675	281645/522383/404144	BFSP2/NES/LMNA	3	1	281645	2	522383/404144
CC	GO:0031410	cytoplasmic vesicle	2/268	23/3296	0.569181	0.894675	281078/536616	CLTA/COPG2	2	2	281078/536616	0
CC	GO:0031982	vesicle	2/268	23/3296	0.569181	0.894675	281078/536616	CLTA/COPG2	2	2	281078/536616	0
CC	GO:0097708	intracellular vesicle	2/268	23/3296	0.569181	0.894675	281078/536616	CLTA/COPG2	2	2	281078/536616	0
CC	GO:1902495	transmembrane transporter complex	2/268	23/3296	0.569181	0.894675	282160/327667	CACNB3/CACNB2	2	0		2	282160/327667
CC	GO:1990351	transporter complex	2/268	23/3296	0.569181	0.894675	282160/327667	CACNB3/CACNB2	2	0		2	282160/327667
CC	GO:0098805	whole membrane	3/268	36/3296	0.570455	0.894675	281078/536616/510780	CLTA/COPG2/TOMM22	3	3	281078/536616/510780	0
CC	GO:0000786	nucleosome	1/268	10/3296	0.572279	0.894675	511901	H1FX	1	0		1	511901
CC	GO:0030658	transport vesicle membrane	1/268	10/3296	0.572279	0.894675	281078	CLTA	1	1	281078	0
CC	GO:0005578	proteinaceous extracellular matrix	1/268	11/3296	0.607163	0.894675	522828	GPC5	1	1	522828	0
CC	GO:0030133	transport vesicle	1/268	11/3296	0.607163	0.894675	281078	CLTA	1	1	281078	0
CC	GO:0032040	small-subunit processome	1/268	11/3296	0.607163	0.894675	508270	FCF1	1	1	508270	0
CC	GO:0032993	protein-DNA complex	1/268	11/3296	0.607163	0.894675	511901	H1FX	1	0		1	511901
CC	GO:0044815	DNA packaging complex	1/268	11/3296	0.607163	0.894675	511901	H1FX	1	0		1	511901
CC	GO:0099513	polymeric cytoskeletal fiber	3/268	38/3296	0.608011	0.894675	281645/522383/404144	BFSP2/NES/LMNA	3	1	281645	2	522383/404144
CC	GO:0005740	mitochondrial envelope	3/268	39/3296	0.625955	0.894675	540225/767977/510780	COX7A2L/MPC1/TOMM22	3	3	540225/767977/510780	0
CC	GO:0090575	RNA polymerase II transcription factor complex	1/268	12/3296	0.639212	0.894675	789854	TAF4	1	0		1	789854
CC	GO:0099023	tethering complex	1/268	12/3296	0.639212	0.894675	507518	EXOC6	1	1	507518	0
CC	GO:0031981	nuclear lumen	5/268	67/3296	0.646337	0.894675	789854/520974/540348/505293/506578	TAF4/MED12/ELOVL1/MED6/ELL	5	1	505293	4	789854/520974/540348/506578
CC	GO:0005694	chromosome	4/268	54/3296	0.651242	0.894675	788381/511901/534799/614056	CENPB/H1FX/TOP1/SGO1	4	1	534799	3	788381/511901/614056
CC	GO:0044430	cytoskeletal part	9/268	120/3296	0.651856	0.894675	508229/514212/281645/493728/617229/523485/522383/513086/404144	MYO19/MYH14/BFSP2/CAPZA2/DNHD1/MYO1E/NES/CCDC102A/LMNA	9	4	514212/281645/493728/523485	5	508229/617229/522383/513086/404144
CC	GO:0005741	mitochondrial outer membrane	1/268	13/3296	0.668655	0.894675	510780	TOMM22	1	1	510780	0
CC	GO:0031968	organelle outer membrane	1/268	13/3296	0.668655	0.894675	510780	TOMM22	1	1	510780	0
CC	GO:0044798	nuclear transcription factor complex	1/268	13/3296	0.668655	0.894675	789854	TAF4	1	0		1	789854
CC	GO:0005634	nucleus	35/268	458/3296	0.688203	0.894675	407238/505531/510972/789854/512754/520974/788381/532621/615866/511901/506097/534712/100859923/539431/511077/504823/534280/112441545/540348/505293/614056/281336/789336/509382/534475/539419/768225/510377/100296837/506578/510956/781063/504811/515914/510459	ESR1/NR2C2/CDKN1C/TAF4/RPA3/MED12/CENPB/THRA/CBLC/H1FX/NFIL3/RB1/CAMTA2/MEN1/MYC/NUP107/RARA/LOC112441545/ELOVL1/MED6/SGO1/MYF6/KMT2C/SETDB2/RFX2/TBX20/NR1D1/SP140/CCNJL/ELL/RRS1/TBX3/CAMTA1/SESN3/HOXA9	35	14	407238/512754/615866/506097/511077/504823/112441545/505293/539419/510377/100296837/510956/504811/515914	21	505531/510972/789854/520974/788381/532621/511901/534712/100859923/539431/534280/540348/614056/281336/789336/509382/534475/768225/506578/781063/510459
CC	GO:0031984	organelle subcompartment	3/268	43/3296	0.692001	0.894675	781197/539101/512276	LOC781197/JAGN1/SELENOS	3	3	781197/539101/512276	0
CC	GO:0044427	chromosomal part	3/268	43/3296	0.692001	0.894675	788381/511901/614056	CENPB/H1FX/SGO1	3	0		3	788381/511901/614056
CC	GO:0019867	outer membrane	1/268	14/3296	0.695703	0.894675	510780	TOMM22	1	1	510780	0
CC	GO:0030684	preribosome	1/268	14/3296	0.695703	0.894675	508270	FCF1	1	1	508270	0
CC	GO:0044431	Golgi apparatus part	2/268	29/3296	0.696399	0.894675	281078/536616	CLTA/COPG2	2	2	281078/536616	0
CC	GO:0031090	organelle membrane	5/268	73/3296	0.720392	0.894675	281078/540225/536616/767977/510780	CLTA/COX7A2L/COPG2/MPC1/TOMM22	5	5	281078/540225/536616/767977/510780	0
CC	GO:0030286	dynein complex	1/268	15/3296	0.720552	0.894675	617229	DNHD1	1	0		1	617229
CC	GO:0044429	mitochondrial part	3/268	46/3296	0.735522	0.894675	540225/767977/510780	COX7A2L/MPC1/TOMM22	3	3	540225/767977/510780	0
CC	GO:0099080	supramolecular complex	3/268	46/3296	0.735522	0.894675	281645/522383/404144	BFSP2/NES/LMNA	3	1	281645	2	522383/404144
CC	GO:0099081	supramolecular polymer	3/268	46/3296	0.735522	0.894675	281645/522383/404144	BFSP2/NES/LMNA	3	1	281645	2	522383/404144
CC	GO:0099512	supramolecular fiber	3/268	46/3296	0.735522	0.894675	281645/522383/404144	BFSP2/NES/LMNA	3	1	281645	2	522383/404144
CC	GO:0031974	membrane-enclosed lumen	5/268	75/3296	0.742475	0.894675	789854/520974/540348/505293/506578	TAF4/MED12/ELOVL1/MED6/ELL	5	1	505293	4	789854/520974/540348/506578
CC	GO:0043233	organelle lumen	5/268	75/3296	0.742475	0.894675	789854/520974/540348/505293/506578	TAF4/MED12/ELOVL1/MED6/ELL	5	1	505293	4	789854/520974/540348/506578
CC	GO:0070013	intracellular organelle lumen	5/268	75/3296	0.742475	0.894675	789854/520974/540348/505293/506578	TAF4/MED12/ELOVL1/MED6/ELL	5	1	505293	4	789854/520974/540348/506578
CC	GO:0016591	DNA-directed RNA polymerase II, holoenzyme	1/268	16/3296	0.743378	0.894675	789854	TAF4	1	0		1	789854
CC	GO:0033177	proton-transporting two-sector ATPase complex, proton-transporting domain	1/268	16/3296	0.743378	0.894675	337887	ATP5MC2	1	1	337887	0
CC	GO:0005783	endoplasmic reticulum	3/268	47/3296	0.74891	0.894675	781197/539101/512276	LOC781197/JAGN1/SELENOS	3	3	781197/539101/512276	0
CC	GO:0044446	intracellular organelle part	27/268	369/3296	0.757121	0.894675	789854/508229/789551/520974/788381/514212/281078/511901/281645/493728/540225/504823/540348/505293/536616/614056/617229/781197/539101/512276/767977/510780/523485/522383/513086/506578/404144	TAF4/MYO19/LOC789551/MED12/CENPB/MYH14/CLTA/H1FX/BFSP2/CAPZA2/COX7A2L/NUP107/ELOVL1/MED6/COPG2/SGO1/DNHD1/LOC781197/JAGN1/SELENOS/MPC1/TOMM22/MYO1E/NES/CCDC102A/ELL/LMNA	27	15	789551/514212/281078/281645/493728/540225/504823/505293/536616/781197/539101/512276/767977/510780/523485	12	789854/508229/520974/788381/511901/540348/614056/617229/522383/513086/506578/404144
CC	GO:0000785	chromatin	1/268	17/3296	0.764345	0.894675	511901	H1FX	1	0		1	511901
CC	GO:0044455	mitochondrial membrane part	1/268	17/3296	0.764345	0.894675	540225	COX7A2L	1	1	540225	0
CC	GO:0044422	organelle part	27/268	372/3296	0.771966	0.894675	789854/508229/789551/520974/788381/514212/281078/511901/281645/493728/540225/504823/540348/505293/536616/614056/617229/781197/539101/512276/767977/510780/523485/522383/513086/506578/404144	TAF4/MYO19/LOC789551/MED12/CENPB/MYH14/CLTA/H1FX/BFSP2/CAPZA2/COX7A2L/NUP107/ELOVL1/MED6/COPG2/SGO1/DNHD1/LOC781197/JAGN1/SELENOS/MPC1/TOMM22/MYO1E/NES/CCDC102A/ELL/LMNA	27	15	789551/514212/281078/281645/493728/540225/504823/505293/536616/781197/539101/512276/767977/510780/523485	12	789854/508229/520974/788381/511901/540348/614056/617229/522383/513086/506578/404144
CC	GO:0000428	DNA-directed RNA polymerase complex	1/268	18/3296	0.783606	0.894675	789854	TAF4	1	0		1	789854
CC	GO:0030880	RNA polymerase complex	1/268	18/3296	0.783606	0.894675	789854	TAF4	1	0		1	789854
CC	GO:0055029	nuclear DNA-directed RNA polymerase complex	1/268	18/3296	0.783606	0.894675	789854	TAF4	1	0		1	789854
CC	GO:0061695	transferase complex, transferring phosphorus-containing groups	1/268	18/3296	0.783606	0.894675	789854	TAF4	1	0		1	789854
CC	GO:0098588	bounding membrane of organelle	3/268	50/3296	0.785843	0.894675	281078/536616/510780	CLTA/COPG2/TOMM22	3	3	281078/536616/510780	0
CC	GO:0044428	nuclear part	6/268	94/3296	0.789402	0.894675	789854/520974/504823/540348/505293/506578	TAF4/MED12/NUP107/ELOVL1/MED6/ELL	6	2	504823/505293	4	789854/520974/540348/506578
CC	GO:0043228	non-membrane-bounded organelle	27/268	380/3296	0.808646	0.894675	novel.1326/508229/616840/104975581/789551/788381/514360/514212/101905894/100299845/511901/281645/493728/282847/534799/514046/614906/100337278/614056/617229/506988/523485/522383/616065/513086/510058/404144	-/MYO19/LOC616840/LOC104975581/LOC789551/CENPB/DSP/MYH14/LOC101905894/LOC100299845/H1FX/BFSP2/CAPZA2/FAU/TOP1/RPL17/MRPL3/EPPK1/SGO1/DNHD1/MRPL17/MYO1E/NES/RPL22/CCDC102A/MRPL27/LMNA	27	15	novel.1326/789551/514212/101905894/100299845/281645/493728/282847/534799/514046/614906/506988/523485/616065/510058	12	508229/616840/104975581/788381/514360/511901/100337278/614056/617229/522383/513086/404144
CC	GO:0043232	intracellular non-membrane-bounded organelle	27/268	380/3296	0.808646	0.894675	novel.1326/508229/616840/104975581/789551/788381/514360/514212/101905894/100299845/511901/281645/493728/282847/534799/514046/614906/100337278/614056/617229/506988/523485/522383/616065/513086/510058/404144	-/MYO19/LOC616840/LOC104975581/LOC789551/CENPB/DSP/MYH14/LOC101905894/LOC100299845/H1FX/BFSP2/CAPZA2/FAU/TOP1/RPL17/MRPL3/EPPK1/SGO1/DNHD1/MRPL17/MYO1E/NES/RPL22/CCDC102A/MRPL27/LMNA	27	15	novel.1326/789551/514212/101905894/100299845/281645/493728/282847/534799/514046/614906/506988/523485/616065/510058	12	508229/616840/104975581/788381/514360/511901/100337278/614056/617229/522383/513086/404144
CC	GO:0005794	Golgi apparatus	2/268	37/3296	0.816215	0.894675	281078/536616	CLTA/COPG2	2	2	281078/536616	0
CC	GO:0005875	microtubule associated complex	1/268	20/3296	0.817548	0.894675	617229	DNHD1	1	0		1	617229
CC	GO:0005840	ribosome	12/268	187/3296	0.84709	0.905616	novel.1326/616840/104975581/789551/101905894/100299845/282847/514046/614906/506988/616065/510058	-/LOC616840/LOC104975581/LOC789551/LOC101905894/LOC100299845/FAU/RPL17/MRPL3/MRPL17/RPL22/MRPL27	12	10	novel.1326/789551/101905894/100299845/282847/514046/614906/506988/616065/510058	2	616840/104975581
CC	GO:1990904	ribonucleoprotein complex	14/268	215/3296	0.848748	0.905616	novel.1326/616840/104975581/789551/101905894/100299845/282847/514046/614906/508270/538777/506988/616065/510058	-/LOC616840/LOC104975581/LOC789551/LOC101905894/LOC100299845/FAU/RPL17/MRPL3/FCF1/SRP68/MRPL17/RPL22/MRPL27	14	12	novel.1326/789551/101905894/100299845/282847/514046/614906/508270/538777/506988/616065/510058	2	616840/104975581
CC	GO:0005887	integral component of plasma membrane	1/268	23/3296	0.858774	0.905616	282365	SLC6A4	1	1	282365	0
CC	GO:0031226	intrinsic component of plasma membrane	1/268	23/3296	0.858774	0.905616	282365	SLC6A4	1	1	282365	0
CC	GO:0012505	endomembrane system	6/268	109/3296	0.890096	0.922523	281078/504823/536616/781197/539101/512276	CLTA/NUP107/COPG2/LOC781197/JAGN1/SELENOS	6	6	281078/504823/536616/781197/539101/512276	0
CC	GO:0005667	transcription factor complex	1/268	26/3296	0.890711	0.922523	789854	TAF4	1	0		1	789854
CC	GO:0005739	mitochondrion	3/268	69/3296	0.928798	0.953457	540225/767977/510780	COX7A2L/MPC1/TOMM22	3	3	540225/767977/510780	0
CC	GO:0044444	cytoplasmic part	26/268	417/3296	0.950403	0.9574	novel.1326/616840/104975581/789551/507518/281078/101905894/100299845/281141/540225/282847/514046/540303/614906/536616/781197/539101/512276/767977/510780/538777/506988/100126076/616065/539052/510058	-/LOC616840/LOC104975581/LOC789551/EXOC6/CLTA/LOC101905894/LOC100299845/ENO1/COX7A2L/FAU/RPL17/ENO3/MRPL3/COPG2/LOC781197/JAGN1/SELENOS/MPC1/TOMM22/SRP68/MRPL17/AP1G2/RPL22/EIF3J/MRPL27	26	22	novel.1326/789551/507518/281078/101905894/100299845/281141/540225/282847/514046/614906/536616/781197/539101/512276/767977/510780/538777/506988/616065/539052/510058	4	616840/104975581/540303/100126076
CC	GO:1990234	transferase complex	1/268	36/3296	0.953584	0.9574	789854	TAF4	1	0		1	789854
CC	GO:0015630	microtubule cytoskeleton	1/268	37/3296	0.9574	0.9574	617229	DNHD1	1	0		1	617229
MF	GO:0008199	ferric iron binding	5/788	11/8837	0.00162886	0.45934	286861/281173/788801/novel.1303/505694	FTL/FTH1/LOC788801/-/FXN	5	5	286861/281173/788801/novel.1303/505694	0
MF	GO:0008237	metallopeptidase activity	18/788	105/8837	0.00502108	0.529592	536753/526981/282871/523645/281600/513140/537837/533203/784605/504694/510907/317693/531757/513572/536741/615787/281134/286806	CPN1/MMP12/MMP9/ADAM22/ADAM9/ADAMTS10/CPZ/MMP19/ADAM15/ADAMTS7/ADAM19/AEBP1/C8H9orf3/ERAP2/MME/AGBL4/ECE2/ADAMTS4	18	10	526981/282871/523645/281600/533203/513572/536741/615787/281134/286806	8	536753/513140/537837/784605/504694/510907/317693/531757
MF	GO:0019899	enzyme binding	20/788	124/8837	0.0064871	0.529592	517887/512950/785769/510568/520704/506075/527410/540026/523124/527362/523399/524352/100141063/540077/537718/100124501/513707/617935/506971/504558	CYTH4/FGD3/SPATA13/XPO1/PREX2/ARHGEF25/PREX1/ARHGEF17/PSD/ARHGEF40/IPO13/ARHGEF7/ECT2L/CUL9/ARHGEF9/FGD1/IPO7/CUL4A/RASGEF1B/CUL7	20	7	517887/512950/520704/527410/523124/513707/506971	13	785769/510568/506075/540026/527362/523399/524352/100141063/540077/537718/100124501/617935/504558
MF	GO:0017016	Ras GTPase binding	14/788	79/8837	0.00938993	0.529592	512950/785769/510568/520704/506075/527410/540026/527362/523399/524352/100141063/537718/100124501/513707	FGD3/SPATA13/XPO1/PREX2/ARHGEF25/PREX1/ARHGEF17/ARHGEF40/IPO13/ARHGEF7/ECT2L/ARHGEF9/FGD1/IPO7	14	4	512950/520704/527410/513707	10	785769/510568/506075/540026/527362/523399/524352/100141063/537718/100124501
MF	GO:0031267	small GTPase binding	14/788	79/8837	0.00938993	0.529592	512950/785769/510568/520704/506075/527410/540026/527362/523399/524352/100141063/537718/100124501/513707	FGD3/SPATA13/XPO1/PREX2/ARHGEF25/PREX1/ARHGEF17/ARHGEF40/IPO13/ARHGEF7/ECT2L/ARHGEF9/FGD1/IPO7	14	4	512950/520704/527410/513707	10	785769/510568/506075/540026/527362/523399/524352/100141063/537718/100124501
MF	GO:0005088	Ras guanyl-nucleotide exchange factor activity	11/788	59/8837	0.01397	0.554858	512950/785769/520704/506075/527410/540026/527362/524352/100141063/537718/100124501	FGD3/SPATA13/PREX2/ARHGEF25/PREX1/ARHGEF17/ARHGEF40/ARHGEF7/ECT2L/ARHGEF9/FGD1	11	3	512950/520704/527410	8	785769/506075/540026/527362/524352/100141063/537718/100124501
MF	GO:0005089	Rho guanyl-nucleotide exchange factor activity	11/788	59/8837	0.01397	0.554858	512950/785769/520704/506075/527410/540026/527362/524352/100141063/537718/100124501	FGD3/SPATA13/PREX2/ARHGEF25/PREX1/ARHGEF17/ARHGEF40/ARHGEF7/ECT2L/ARHGEF9/FGD1	11	3	512950/520704/527410	8	785769/506075/540026/527362/524352/100141063/537718/100124501
MF	GO:0051020	GTPase binding	17/788	110/8837	0.0172572	0.554858	517887/512950/785769/510568/520704/506075/527410/540026/523124/527362/523399/524352/100141063/537718/100124501/513707/506971	CYTH4/FGD3/SPATA13/XPO1/PREX2/ARHGEF25/PREX1/ARHGEF17/PSD/ARHGEF40/IPO13/ARHGEF7/ECT2L/ARHGEF9/FGD1/IPO7/RASGEF1B	17	7	517887/512950/520704/527410/523124/513707/506971	10	785769/510568/506075/540026/527362/523399/524352/100141063/537718/100124501
MF	GO:0003743	translation initiation factor activity	5/788	18/8837	0.0178611	0.554858	511189/509764/615726/539052/513481	EIF1AX/EIF1/EIF1AD/EIF3J/EIF1B	5	5	511189/509764/615726/539052/513481	0
MF	GO:0005085	guanyl-nucleotide exchange factor activity	14/788	90/8837	0.0275576	0.554858	517887/512950/785769/520704/506075/527410/540026/523124/527362/524352/100141063/537718/100124501/506971	CYTH4/FGD3/SPATA13/PREX2/ARHGEF25/PREX1/ARHGEF17/PSD/ARHGEF40/ARHGEF7/ECT2L/ARHGEF9/FGD1/RASGEF1B	14	6	517887/512950/520704/527410/523124/506971	8	785769/506075/540026/527362/524352/100141063/537718/100124501
MF	GO:0005540	hyaluronic acid binding	4/788	14/8837	0.0304268	0.554858	505543/280985/281717/282662	STAB1/ACAN/HAPLN1/VCAN	4	0		4	505543/280985/281717/282662
MF	GO:0017048	Rho GTPase binding	11/788	66/8837	0.0304484	0.554858	512950/785769/520704/506075/527410/540026/527362/524352/100141063/537718/100124501	FGD3/SPATA13/PREX2/ARHGEF25/PREX1/ARHGEF17/ARHGEF40/ARHGEF7/ECT2L/ARHGEF9/FGD1	11	3	512950/520704/527410	8	785769/506075/540026/527362/524352/100141063/537718/100124501
MF	GO:0004222	metalloendopeptidase activity	12/788	75/8837	0.0325846	0.554858	526981/282871/523645/281600/513140/533203/784605/504694/510907/536741/281134/286806	MMP12/MMP9/ADAM22/ADAM9/ADAMTS10/MMP19/ADAM15/ADAMTS7/ADAM19/MME/ECE2/ADAMTS4	12	8	526981/282871/523645/281600/533203/536741/281134/286806	4	513140/784605/504694/510907
MF	GO:0008238	exopeptidase activity	7/788	36/8837	0.0370768	0.554858	536753/781648/537837/317693/615158/511983/615787	CPN1/LAP3/CPZ/AEBP1/PEPD/SCRN3/AGBL4	7	4	781648/615158/511983/615787	3	536753/537837/317693
MF	GO:0015291	secondary active transmembrane transporter activity	7/788	36/8837	0.0370768	0.554858	281952/523673/407118/514255/509611/526134/282365	SLC6A15/SLC1A7/SLC6A1/SLC20A1/TMCO3/SLC9A2/SLC6A4	7	2	514255/282365	5	281952/523673/407118/509611/526134
MF	GO:0008135	translation factor activity, RNA binding	6/788	29/8837	0.0396594	0.554858	511189/509764/615726/782525/539052/513481	EIF1AX/EIF1/EIF1AD/LOC782525/EIF3J/EIF1B	6	6	511189/509764/615726/782525/539052/513481	0
MF	GO:0004181	metallocarboxypeptidase activity	4/788	16/8837	0.0480008	0.554858	536753/537837/317693/615787	CPN1/CPZ/AEBP1/AGBL4	4	1	615787	3	536753/537837/317693
MF	GO:0008235	metalloexopeptidase activity	4/788	16/8837	0.0480008	0.554858	536753/537837/317693/615787	CPN1/CPZ/AEBP1/AGBL4	4	1	615787	3	536753/537837/317693
MF	GO:0005506	iron ion binding	11/788	71/8837	0.0485938	0.554858	286861/540868/281173/100301224/788801/511960/novel.1303/507988/505694/541302/506132	FTL/CYP26B1/FTH1/LOC100301224/LOC788801/CYP27A1/-/CYP3A4/FXN/CYP2R1/CH25H	11	9	286861/281173/100301224/788801/511960/novel.1303/505694/541302/506132	2	540868/507988
MF	GO:0070011	peptidase activity, acting on L-amino acid peptides	39/788	335/8837	0.0497755	0.554858	280711/536753/781648/526981/281374/282871/523645/789674/281600/513140/107132883/506380/537837/107131223/327711/507633/533203/784605/282010/506996/504694/788351/510907/280692/317693/538948/531757/281139/513572/615158/514587/511983/536741/615787/493738/505106/281134/286806/510423	ACR/CPN1/LAP3/MMP12/FURIN/MMP9/ADAM22/CAPN10/ADAM9/ADAMTS10/LOC107132883/KLK7/CPZ/USP53/CTSS/C1RL/MMP19/ADAM15/PSEN2/USP43/ADAMTS7/USPL1/ADAM19/HP/AEBP1/USP11/C8H9orf3/CELA1/ERAP2/PEPD/USP19/SCRN3/MME/AGBL4/KLK1/USP14/ECE2/ADAMTS4/PSMA4	39	22	781648/526981/282871/523645/281600/506380/107131223/327711/507633/533203/788351/280692/513572/615158/511983/536741/615787/493738/505106/281134/286806/510423	17	280711/536753/281374/789674/513140/107132883/537837/784605/282010/506996/504694/510907/317693/538948/531757/281139/514587
MF	GO:0008233	peptidase activity	40/788	345/8837	0.0499827	0.554858	280711/536753/781648/526981/281374/282871/523645/789674/281600/513140/107132883/506380/537837/107131223/327711/507633/533203/784605/282010/506996/504694/788351/510907/280692/317693/781197/538948/531757/281139/513572/615158/514587/511983/536741/615787/493738/505106/281134/286806/510423	ACR/CPN1/LAP3/MMP12/FURIN/MMP9/ADAM22/CAPN10/ADAM9/ADAMTS10/LOC107132883/KLK7/CPZ/USP53/CTSS/C1RL/MMP19/ADAM15/PSEN2/USP43/ADAMTS7/USPL1/ADAM19/HP/AEBP1/LOC781197/USP11/C8H9orf3/CELA1/ERAP2/PEPD/USP19/SCRN3/MME/AGBL4/KLK1/USP14/ECE2/ADAMTS4/PSMA4	40	23	781648/526981/282871/523645/281600/506380/107131223/327711/507633/533203/788351/280692/781197/513572/615158/511983/536741/615787/493738/505106/281134/286806/510423	17	280711/536753/281374/789674/513140/107132883/537837/784605/282010/506996/504694/510907/317693/538948/531757/281139/514587
MF	GO:0043565	sequence-specific DNA binding	19/788	143/8837	0.0503678	0.554858	531476/407238/505531/535008/507100/535530/532621/509889/506097/534280/338319/531389/515266/281678/504514/280831/768225/506809/509107	JDP2/ESR1/NR2C2/BATF3/SPI1/FOXO3/THRA/FOSL2/NFIL3/RARA/CEBPB/FOSL1/ATF3/CEBPD/ELF4/JUN/NR1D1/GATA2/ATF4	19	13	531476/407238/535008/507100/535530/509889/506097/338319/531389/515266/281678/280831/509107	6	505531/532621/534280/504514/768225/506809
MF	GO:0005543	phospholipid binding	10/788	64/8837	0.0556115	0.554858	516917/508836/522159/505919/281627/506260/514423/507859/509769/281345	SNAP91/SNX10/PLD2/HIP1/ANXA8L1/ARHGAP32/SNX5/NCF4/SNX2/NCF1	10	5	508836/514423/507859/509769/281345	5	516917/522159/505919/281627/506260
MF	GO:0005201	extracellular matrix structural constituent	4/788	17/8837	0.0584943	0.554858	407142/515435/287013/282188	COL2A1/COL11A2/COL11A1/COL1A2	4	0		4	407142/515435/287013/282188
MF	GO:0098772	molecular function regulator	38/788	333/8837	0.0666207	0.554858	515676/517887/510972/112447442/369020/282122/531979/512950/785769/338078/281160/280828/512805/520704/540758/506075/527410/280713/540026/540517/523124/514170/534787/527362/505886/505366/524352/100141063/537718/100124501/281043/506971/280677/280852/281356/508666/280881/280956	LOC515676/CYTH4/CDKN1C/ARAP3/RETN/VEGFC/WFIKKN2/FGD3/SPATA13/STC1/FGF1/CXCL8/CSTB/PREX2/FGF16/ARHGEF25/PREX1/ADM/ARHGEF17/GDF11/PSD/CSTB/ITIH5/ARHGEF40/IQGAP3/WFDC1/ARHGEF7/ECT2L/ARHGEF9/FGD1/CCL2/RASGEF1B/C3/MDK/NPPC/LOC508666/NTS/VIP	38	23	515676/517887/369020/282122/512950/338078/281160/280828/512805/520704/527410/280713/523124/514170/534787/281043/506971/280677/280852/281356/508666/280881/280956	15	510972/112447442/531979/785769/540758/506075/540026/540517/527362/505886/505366/524352/100141063/537718/100124501
MF	GO:0016641	oxidoreductase activity, acting on the CH-NH2 group of donors, oxygen as acceptor	3/788	11/8837	0.0677944	0.554858	281904/789307/512573	LOXL4/SAO/PNPO	3	1	512573	2	281904/789307
MF	GO:0016835	carbon-oxygen lyase activity	3/788	11/8837	0.0677944	0.554858	100297795/281141/540303	PCBD2/ENO1/ENO3	3	2	100297795/281141	1	540303
MF	GO:0016836	hydro-lyase activity	3/788	11/8837	0.0677944	0.554858	100297795/281141/540303	PCBD2/ENO1/ENO3	3	2	100297795/281141	1	540303
MF	GO:0005179	hormone activity	6/788	33/8837	0.0685032	0.554858	369020/338078/280713/281356/280881/280956	RETN/STC1/ADM/NPPC/NTS/VIP	6	6	369020/338078/280713/281356/280881/280956	0
MF	GO:0015370	solute:sodium symporter activity	4/788	18/8837	0.0701038	0.554858	281952/523673/407118/282365	SLC6A15/SLC1A7/SLC6A1/SLC6A4	4	1	282365	3	281952/523673/407118
MF	GO:0031406	carboxylic acid binding	4/788	18/8837	0.0701038	0.554858	505543/280985/281717/282662	STAB1/ACAN/HAPLN1/VCAN	4	0		4	505543/280985/281717/282662
MF	GO:0043177	organic acid binding	4/788	18/8837	0.0701038	0.554858	505543/280985/281717/282662	STAB1/ACAN/HAPLN1/VCAN	4	0		4	505543/280985/281717/282662
MF	GO:0140110	transcription regulator activity	34/788	297/8837	0.0766276	0.554858	531476/407238/505531/535008/789854/507100/511224/100125309/510814/535530/520974/532621/509889/506097/511077/538628/534280/530401/540348/338319/505293/614260/529631/531389/515266/539419/281678/504514/280831/768225/506809/509107/781063/444864	JDP2/ESR1/NR2C2/BATF3/TAF4/SPI1/NFATC1/TSC22D3/STAT1/FOXO3/MED12/THRA/FOSL2/NFIL3/MYC/RUNX1T1/RARA/NFATC2/ELOVL1/CEBPB/MED6/ZNF75D/RUNX1/FOSL1/ATF3/TBX20/CEBPD/ELF4/JUN/NR1D1/GATA2/ATF4/TBX3/PEG3	34	19	531476/407238/535008/507100/100125309/510814/535530/509889/506097/511077/338319/505293/529631/531389/515266/539419/281678/280831/509107	15	505531/789854/511224/520974/532621/538628/534280/530401/540348/614260/504514/768225/506809/781063/444864
MF	GO:0003700	DNA-binding transcription factor activity	31/788	268/8837	0.0789897	0.554858	531476/407238/505531/535008/789854/507100/511224/100125309/510814/535530/532621/509889/506097/511077/538628/534280/530401/338319/614260/529631/531389/515266/539419/281678/504514/280831/768225/506809/509107/781063/444864	JDP2/ESR1/NR2C2/BATF3/TAF4/SPI1/NFATC1/TSC22D3/STAT1/FOXO3/THRA/FOSL2/NFIL3/MYC/RUNX1T1/RARA/NFATC2/CEBPB/ZNF75D/RUNX1/FOSL1/ATF3/TBX20/CEBPD/ELF4/JUN/NR1D1/GATA2/ATF4/TBX3/PEG3	31	18	531476/407238/535008/507100/100125309/510814/535530/509889/506097/511077/338319/529631/531389/515266/539419/281678/280831/509107	13	505531/789854/511224/532621/538628/534280/530401/614260/504514/768225/506809/781063/444864
MF	GO:0004180	carboxypeptidase activity	4/788	19/8837	0.0827967	0.554858	536753/537837/317693/615787	CPN1/CPZ/AEBP1/AGBL4	4	1	615787	3	536753/537837/317693
MF	GO:0022843	voltage-gated cation channel activity	4/788	19/8837	0.0827967	0.554858	282160/613890/281883/327667	CACNB3/KCNJ16/KCNJ2/CACNB2	4	2	613890/281883	2	282160/327667
MF	GO:0005044	scavenger receptor activity	7/788	43/8837	0.0838958	0.554858	101907335/281311/281904/615535/282881/787904/101905453	LOC101907335/MSR1/LOXL4/ENPP1/CD6/LOC787904/LOC101905453	7	4	101907335/281311/282881/787904	3	281904/615535/101905453
MF	GO:0038024	cargo receptor activity	7/788	43/8837	0.0838958	0.554858	101907335/281311/281904/615535/282881/787904/101905453	LOC101907335/MSR1/LOXL4/ENPP1/CD6/LOC787904/LOC101905453	7	4	101907335/281311/282881/787904	3	281904/615535/101905453
MF	GO:0004435	phosphatidylinositol phospholipase C activity	3/788	12/8837	0.0846059	0.554858	540771/281986/515669	PLCD4/PLCD1/PLCB3	3	0		3	540771/281986/515669
MF	GO:0004629	phospholipase C activity	3/788	12/8837	0.0846059	0.554858	540771/281986/515669	PLCD4/PLCD1/PLCB3	3	0		3	540771/281986/515669
MF	GO:0005326	neurotransmitter transporter activity	3/788	12/8837	0.0846059	0.554858	281952/407118/282365	SLC6A15/SLC6A1/SLC6A4	3	1	282365	2	281952/407118
MF	GO:0005328	neurotransmitter:sodium symporter activity	3/788	12/8837	0.0846059	0.554858	281952/407118/282365	SLC6A15/SLC6A1/SLC6A4	3	1	282365	2	281952/407118
MF	GO:0016638	oxidoreductase activity, acting on the CH-NH2 group of donors	3/788	12/8837	0.0846059	0.554858	281904/789307/512573	LOXL4/SAO/PNPO	3	1	512573	2	281904/789307
MF	GO:0005539	glycosaminoglycan binding	4/788	20/8837	0.0965294	0.590944	505543/280985/281717/282662	STAB1/ACAN/HAPLN1/VCAN	4	0		4	505543/280985/281717/282662
MF	GO:0005244	voltage-gated ion channel activity	5/788	28/8837	0.0984906	0.590944	282160/613890/281883/514597/327667	CACNB3/KCNJ16/KCNJ2/CLCN1/CACNB2	5	2	613890/281883	3	282160/514597/327667
MF	GO:0022832	voltage-gated channel activity	5/788	28/8837	0.0984906	0.590944	282160/613890/281883/514597/327667	CACNB3/KCNJ16/KCNJ2/CLCN1/CACNB2	5	2	613890/281883	3	282160/514597/327667
MF	GO:0051082	unfolded protein binding	5/788	28/8837	0.0984906	0.590944	100336414/781339/509914/528862/404138	LOC100336414/LOC781339/PFDN6/DNAJA1/PFDN2	5	5	100336414/781339/509914/528862/404138	0
MF	GO:0008536	Ran GTPase binding	3/788	13/8837	0.102985	0.605038	510568/523399/513707	XPO1/IPO13/IPO7	3	1	513707	2	510568/523399
MF	GO:0015077	monovalent inorganic cation transmembrane transporter activity	14/788	111/8837	0.11648	0.65325	613890/287017/281952/520448/540225/523673/407118/281883/337887/509611/338089/526134/282365/534591	KCNJ16/ATP6V1E1/SLC6A15/KCNMB4/COX7A2L/SLC1A7/SLC6A1/KCNJ2/ATP5MC2/TMCO3/ATP6V1C1/SLC9A2/SLC6A4/KCNN4	14	8	613890/287017/540225/281883/337887/338089/282365/534591	6	281952/520448/523673/407118/509611/526134
MF	GO:0016616	oxidoreductase activity, acting on the CH-OH group of donors, NAD or NADP as acceptor	6/788	38/8837	0.117879	0.65325	512846/532785/514939/507817/327669/525813	UEVLD/HADH/PGD/ME2/IDH2/ME3	6	4	532785/514939/507817/525813	2	512846/327669
MF	GO:0016614	oxidoreductase activity, acting on CH-OH group of donors	7/788	47/8837	0.121128	0.65325	512846/532785/514939/507817/327669/525813/338074	UEVLD/HADH/PGD/ME2/IDH2/ME3/AOX1	7	4	532785/514939/507817/525813	3	512846/327669/338074
MF	GO:0016829	lyase activity	8/788	56/8837	0.122078	0.65325	281158/505332/100297795/281357/281141/540303/520260/281568	FECH/PISD/PCBD2/NPR2/ENO1/ENO3/FH/UMPS	8	5	505332/100297795/281141/520260/281568	3	281158/281357/540303
MF	GO:0004497	monooxygenase activity	3/788	14/8837	0.122774	0.65325	504401/287024/788719	FMO2/NOS3/FMO5	3	2	504401/788719	1	287024
MF	GO:0008270	zinc ion binding	50/788	479/8837	0.132459	0.69173	541261/780821/407238/505531/536753/515834/526981/282871/618638/523645/281600/532621/538516/513140/508358/537837/505756/510037/533203/786870/517451/519937/784605/537192/504694/782032/534280/510907/539023/282335/780968/317693/280796/531757/509382/513572/768225/616030/615787/506809/616740/536781/618296/786612/505130/281119/616948/614061/286806/616217	LHX6/CRIP2/ESR1/NR2C2/CPN1/TGFB1I1/MMP12/MMP9/TRIM47/ADAM22/ADAM9/THRA/PDLIM3/ADAMTS10/SYVN1/CPZ/RBM4B/RNF122/MMP19/LOC786870/ZDHHC14/AJUBA/ADAM15/PRICKLE2/ADAMTS7/LOC782032/RARA/ADAM19/TRIM36/RABGEF1/LOC780968/AEBP1/FUS/C8H9orf3/SETDB2/ERAP2/NR1D1/RNF167/AGBL4/GATA2/ZMIZ1/LDB3/POLR3K/PJA1/UBR7/DNMT1/LOC616948/RNF115/ADAMTS4/RYBP	50	21	407238/526981/282871/523645/281600/510037/533203/537192/782032/539023/282335/780968/280796/513572/615787/618296/786612/505130/614061/286806/616217	29	541261/780821/505531/536753/515834/618638/532621/538516/513140/508358/537837/505756/786870/517451/519937/784605/504694/534280/510907/317693/531757/509382/768225/616030/506809/616740/536781/281119/616948
MF	GO:0008289	lipid binding	14/788	114/8837	0.13619	0.698283	516917/508836/407238/522159/524130/505919/281627/505640/506260/514423/505078/507859/509769/281345	SNAP91/SNX10/ESR1/PLD2/STARD9/HIP1/ANXA8L1/PLTP/ARHGAP32/SNX5/APOL3/NCF4/SNX2/NCF1	14	8	508836/407238/505640/514423/505078/507859/509769/281345	6	516917/522159/524130/505919/281627/506260
MF	GO:0015293	symporter activity	4/788	23/8837	0.143399	0.709449	281952/523673/407118/282365	SLC6A15/SLC1A7/SLC6A1/SLC6A4	4	1	282365	3	281952/523673/407118
MF	GO:0015294	solute:cation symporter activity	4/788	23/8837	0.143399	0.709449	281952/523673/407118/282365	SLC6A15/SLC1A7/SLC6A1/SLC6A4	4	1	282365	3	281952/523673/407118
MF	GO:0035091	phosphatidylinositol binding	7/788	50/8837	0.153747	0.747531	508836/522159/506260/514423/507859/509769/281345	SNX10/PLD2/ARHGAP32/SNX5/NCF4/SNX2/NCF1	7	5	508836/514423/507859/509769/281345	2	522159/506260
MF	GO:0016491	oxidoreductase activity	44/788	425/8837	0.163798	0.782897	505537/514194/281209/504401/281615/528832/507942/540868/512846/281112/536763/532785/507289/618792/100301224/783612/287024/514996/531682/404131/540225/507093/378474/281904/514939/532231/511960/507817/494549/327669/507988/534380/788719/513873/510243/789307/541302/525813/506132/515770/613475/338074/512573/539976	RRM1/CP/GPX1/FMO2/ALDH1A1/DHRS1/MGC152281/CYP26B1/UEVLD/CYBB/EGLN2/HADH/SCCPDH/WWOX/LOC100301224/LOC783612/NOS3/PLOD3/CAT/HSDL2/COX7A2L/ALDH1A3/NOX4/LOXL4/PGD/GAPDHS/CYP27A1/ME2/DIO3/IDH2/CYP3A4/FAR2/FMO5/NDOR1/HMOX2/SAO/CYP2R1/ME3/CH25H/PPOX/MSRB2/AOX1/PNPO/P3H1	44	26	514194/281209/504401/281615/528832/507942/281112/532785/507289/618792/100301224/531682/404131/540225/507093/514939/511960/507817/494549/788719/510243/541302/525813/506132/613475/512573	18	505537/540868/512846/536763/783612/287024/514996/378474/281904/532231/327669/507988/534380/513873/789307/515770/338074/539976
MF	GO:0004175	endopeptidase activity	23/788	210/8837	0.17603	0.827342	280711/526981/281374/282871/523645/789674/281600/513140/107132883/506380/507633/533203/784605/282010/504694/510907/280692/281139/536741/493738/281134/286806/510423	ACR/MMP12/FURIN/MMP9/ADAM22/CAPN10/ADAM9/ADAMTS10/LOC107132883/KLK7/C1RL/MMP19/ADAM15/PSEN2/ADAMTS7/ADAM19/HP/CELA1/MME/KLK1/ECE2/ADAMTS4/PSMA4	23	13	526981/282871/523645/281600/506380/507633/533203/280692/536741/493738/281134/286806/510423	10	280711/281374/789674/513140/107132883/784605/282010/504694/510907/281139
MF	GO:0003682	chromatin binding	3/788	17/8837	0.188935	0.846946	788381/526616/281119	CENPB/TNRC18/DNMT1	3	0		3	788381/526616/281119
MF	GO:0016705	oxidoreductase activity, acting on paired donors, with incorporation or reduction of molecular oxygen	9/788	73/8837	0.200218	0.846946	504401/540868/100301224/287024/511960/507988/788719/510243/541302	FMO2/CYP26B1/LOC100301224/NOS3/CYP27A1/CYP3A4/FMO5/HMOX2/CYP2R1	9	6	504401/100301224/511960/788719/510243/541302	3	540868/287024/507988
MF	GO:0001076	transcription factor activity, RNA polymerase II transcription factor binding	3/788	18/8837	0.212701	0.846946	520974/540348/505293	MED12/ELOVL1/MED6	3	1	505293	2	520974/540348
MF	GO:0001104	RNA polymerase II transcription cofactor activity	3/788	18/8837	0.212701	0.846946	520974/540348/505293	MED12/ELOVL1/MED6	3	1	505293	2	520974/540348
MF	GO:0030414	peptidase inhibitor activity	7/788	55/8837	0.215827	0.846946	515676/531979/512805/514170/534787/505366/280677	LOC515676/WFIKKN2/CSTB/CSTB/ITIH5/WFDC1/C3	7	5	515676/512805/514170/534787/280677	2	531979/505366
MF	GO:0061134	peptidase regulator activity	7/788	55/8837	0.215827	0.846946	515676/531979/512805/514170/534787/505366/280677	LOC515676/WFIKKN2/CSTB/CSTB/ITIH5/WFDC1/C3	7	5	515676/512805/514170/534787/280677	2	531979/505366
MF	GO:0005267	potassium channel activity	4/788	27/8837	0.216531	0.846946	613890/520448/281883/534591	KCNJ16/KCNMB4/KCNJ2/KCNN4	4	3	613890/281883/534591	1	520448
MF	GO:0015079	potassium ion transmembrane transporter activity	4/788	27/8837	0.216531	0.846946	613890/520448/281883/534591	KCNJ16/KCNMB4/KCNJ2/KCNN4	4	3	613890/281883/534591	1	520448
MF	GO:0004857	enzyme inhibitor activity	8/788	65/8837	0.220095	0.846946	515676/510972/531979/512805/514170/534787/505366/280677	LOC515676/CDKN1C/WFIKKN2/CSTB/CSTB/ITIH5/WFDC1/C3	8	5	515676/512805/514170/534787/280677	3	510972/531979/505366
MF	GO:0005227	calcium activated cation channel activity	2/788	10/8837	0.222248	0.846946	520448/534591	KCNMB4/KCNN4	2	1	534591	1	520448
MF	GO:0005262	calcium channel activity	2/788	10/8837	0.222248	0.846946	282160/327667	CACNB3/CACNB2	2	0		2	282160/327667
MF	GO:0015269	calcium-activated potassium channel activity	2/788	10/8837	0.222248	0.846946	520448/534591	KCNMB4/KCNN4	2	1	534591	1	520448
MF	GO:0015298	solute:cation antiporter activity	2/788	10/8837	0.222248	0.846946	509611/526134	TMCO3/SLC9A2	2	0		2	509611/526134
MF	GO:0015299	solute:proton antiporter activity	2/788	10/8837	0.222248	0.846946	509611/526134	TMCO3/SLC9A2	2	0		2	509611/526134
MF	GO:0004620	phospholipase activity	3/788	19/8837	0.237058	0.873668	540771/281986/515669	PLCD4/PLCD1/PLCB3	3	0		3	540771/281986/515669
MF	GO:0051287	NAD binding	3/788	19/8837	0.237058	0.873668	614027/507817/525813	SIRT3/ME2/ME3	3	3	614027/507817/525813	0
MF	GO:0019783	ubiquitin-like protein-specific protease activity	6/788	47/8837	0.238555	0.873668	107131223/506996/788351/538948/514587/505106	USP53/USP43/USPL1/USP11/USP19/USP14	6	3	107131223/788351/505106	3	506996/538948/514587
MF	GO:0050662	coenzyme binding	13/788	117/8837	0.242274	0.875913	504401/287024/614165/614027/511957/508284/507817/515186/788719/513873/525813/338074/512573	FMO2/NOS3/SPTLC1/SIRT3/TDH/ACBD7/ME2/ETNPPL/FMO5/NDOR1/ME3/AOX1/PNPO	13	10	504401/614165/614027/511957/508284/507817/515186/788719/525813/512573	3	287024/513873/338074
MF	GO:0008408	3'-5' exonuclease activity	2/788	11/8837	0.256571	0.883247	539532/508877	EXD2/PNPT1	2	0		2	539532/508877
MF	GO:0022890	inorganic cation transmembrane transporter activity	16/788	150/8837	0.26183	0.883247	282160/613890/287017/281952/520448/540225/523673/407118/281883/337887/509611/338089/526134/282365/327667/534591	CACNB3/KCNJ16/ATP6V1E1/SLC6A15/KCNMB4/COX7A2L/SLC1A7/SLC6A1/KCNJ2/ATP5MC2/TMCO3/ATP6V1C1/SLC9A2/SLC6A4/CACNB2/KCNN4	16	8	613890/287017/540225/281883/337887/338089/282365/534591	8	282160/281952/520448/523673/407118/509611/526134/327667
MF	GO:0005507	copper ion binding	3/788	20/8837	0.261857	0.883247	514194/281904/789307	CP/LOXL4/SAO	3	1	514194	2	281904/789307
MF	GO:0016298	lipase activity	3/788	20/8837	0.261857	0.883247	540771/281986/515669	PLCD4/PLCD1/PLCB3	3	0		3	540771/281986/515669
MF	GO:0008324	cation transmembrane transporter activity	17/788	161/8837	0.267015	0.883247	282160/613890/287017/281952/520448/540225/523673/407118/281883/337887/509611/338089/524085/526134/282365/327667/534591	CACNB3/KCNJ16/ATP6V1E1/SLC6A15/KCNMB4/COX7A2L/SLC1A7/SLC6A1/KCNJ2/ATP5MC2/TMCO3/ATP6V1C1/SLC41A3/SLC9A2/SLC6A4/CACNB2/KCNN4	17	8	613890/287017/540225/281883/337887/338089/282365/534591	9	282160/281952/520448/523673/407118/509611/524085/526134/327667
MF	GO:0030545	receptor regulator activity	14/788	130/8837	0.268198	0.883247	369020/282122/338078/281160/280828/540758/280713/540517/281043/280852/281356/508666/280881/280956	RETN/VEGFC/STC1/FGF1/CXCL8/FGF16/ADM/GDF11/CCL2/MDK/NPPC/LOC508666/NTS/VIP	14	12	369020/282122/338078/281160/280828/280713/281043/280852/281356/508666/280881/280956	2	540758/540517
MF	GO:0048018	receptor ligand activity	14/788	130/8837	0.268198	0.883247	369020/282122/338078/281160/280828/540758/280713/540517/281043/280852/281356/508666/280881/280956	RETN/VEGFC/STC1/FGF1/CXCL8/FGF16/ADM/GDF11/CCL2/MDK/NPPC/LOC508666/NTS/VIP	14	12	369020/282122/338078/281160/280828/280713/281043/280852/281356/508666/280881/280956	2	540758/540517
MF	GO:0005086	ARF guanyl-nucleotide exchange factor activity	2/788	12/8837	0.290964	0.883247	517887/523124	CYTH4/PSD	2	2	517887/523124	0
MF	GO:0005242	inward rectifier potassium channel activity	2/788	12/8837	0.290964	0.883247	613890/281883	KCNJ16/KCNJ2	2	2	613890/281883	0
MF	GO:0005516	calmodulin binding	2/788	12/8837	0.290964	0.883247	520385/534591	CAMSAP2/KCNN4	2	1	534591	1	520385
MF	GO:0008373	sialyltransferase activity	2/788	12/8837	0.290964	0.883247	511690/407222	ST6GALNAC2/ST6GALNAC6	2	0		2	511690/407222
MF	GO:0015085	calcium ion transmembrane transporter activity	2/788	12/8837	0.290964	0.883247	282160/327667	CACNB3/CACNB2	2	0		2	282160/327667
MF	GO:0015297	antiporter activity	2/788	12/8837	0.290964	0.883247	509611/526134	TMCO3/SLC9A2	2	0		2	509611/526134
MF	GO:0046873	metal ion transmembrane transporter activity	10/788	91/8837	0.291605	0.883247	282160/613890/281952/520448/523673/407118/281883/282365/327667/534591	CACNB3/KCNJ16/SLC6A15/KCNMB4/SLC1A7/SLC6A1/KCNJ2/SLC6A4/CACNB2/KCNN4	10	4	613890/281883/282365/534591	6	282160/281952/520448/523673/407118/327667
MF	GO:0016773	phosphotransferase activity, alcohol group as acceptor	45/788	464/8837	0.295375	0.883247	515034/510616/535643/525246/533677/504668/515924/531276/407183/536048/506270/407128/534928/505824/523962/112449613/281357/515756/515515/504727/506544/282325/504437/281402/767819/613810/511779/534051/508890/515462/786852/534815/505987/534011/533523/513665/280814/514210/513419/538009/515816/280855/100139885/504282/522002	IRAK2/HK3/MAST2/JAK2/STK38/MATK/RET/DYRK4/PFKFB3/MAK/PTK2/BMPR1B/PFKFB4/NTRK2/MAP3K1/LOC112449613/NPR2/EPHB4/SYK/RIPK1/PFKM/PRKCB/AURKA/PIM1/HASPIN/CDK16/MAP3K4/ITPKC/LCK/CDK7/CIT/PIK3C3/GK/FGGY/DDR2/STK17A/HCK/MAP3K11/NADK/BRSK1/NEK6/MET/LOC100139885/PLK3/MAP4K1	45	26	515034/510616/525246/504668/407183/505824/112449613/515515/504727/282325/504437/281402/534051/508890/515462/534815/505987/534011/533523/513665/280814/513419/515816/100139885/504282/522002	19	535643/533677/515924/531276/536048/506270/407128/534928/523962/281357/515756/506544/767819/613810/511779/786852/514210/538009/280855
MF	GO:0000287	magnesium ion binding	4/788	31/8837	0.297319	0.883247	535643/281141/540303/511858	MAST2/ENO1/ENO3/NT5C3A	4	1	281141	3	535643/540303/511858
MF	GO:0005126	cytokine receptor binding	8/788	71/8837	0.297548	0.883247	280826/504507/280828/281250/407111/281043/508666/281251	IL6/TNFSF13B/CXCL8/IL1A/FASLG/CCL2/LOC508666/IL1B	8	8	280826/504507/280828/281250/407111/281043/508666/281251	0
MF	GO:0005102	signaling receptor binding	21/788	209/8837	0.314597	0.915468	280826/369020/282122/510522/504507/338078/281160/280828/540758/280713/281250/540517/506387/407111/281043/280852/281356/508666/281251/280881/280956	IL6/RETN/VEGFC/FGB/TNFSF13B/STC1/FGF1/CXCL8/FGF16/ADM/IL1A/GDF11/LAMA1/FASLG/CCL2/MDK/NPPC/LOC508666/IL1B/NTS/VIP	21	18	280826/369020/282122/510522/504507/338078/281160/280828/280713/281250/407111/281043/280852/281356/508666/281251/280881/280956	3	540758/540517/506387
MF	GO:0015078	proton transmembrane transporter activity	6/788	52/8837	0.317229	0.915468	287017/540225/337887/509611/338089/526134	ATP6V1E1/COX7A2L/ATP5MC2/TMCO3/ATP6V1C1/SLC9A2	6	4	287017/540225/337887/338089	2	509611/526134
MF	GO:0015081	sodium ion transmembrane transporter activity	4/788	32/8837	0.318141	0.915468	281952/523673/407118/282365	SLC6A15/SLC1A7/SLC6A1/SLC6A4	4	1	282365	3	281952/523673/407118
MF	GO:0004527	exonuclease activity	2/788	13/8837	0.325142	0.916901	539532/508877	EXD2/PNPT1	2	0		2	539532/508877
MF	GO:0008094	DNA-dependent ATPase activity	2/788	13/8837	0.325142	0.916901	531945/534799	XRCC5/TOP1	2	2	531945/534799	0
MF	GO:0020037	heme binding	8/788	74/8837	0.338458	0.937434	540868/100301224/531682/511960/414920/507988/281111/541302	CYP26B1/LOC100301224/CAT/CYP27A1/NGB/CYP3A4/CYBA/CYP2R1	8	5	100301224/531682/511960/281111/541302	3	540868/414920/507988
MF	GO:0008138	protein tyrosine/serine/threonine phosphatase activity	4/788	33/8837	0.339072	0.937434	539140/100137722/616082/507061	DUSP2/PTP4A3/DUPD1/DUSP5	4	2	539140/507061	2	100137722/616082
MF	GO:0003950	NAD+ ADP-ribosyltransferase activity	2/788	14/8837	0.35887	0.98064	540975/540789	TIPARP/PARP14	2	2	540975/540789	0
MF	GO:0005509	calcium ion binding	26/788	273/8837	0.391518	0.98064	281088/540990/511566/515924/788450/525716/505160/615866/538603/540017/541273/281627/509003/512850/535185/515669/767866/100139581/781683/514537/522422/504323/508160/541281/534742/781282	COMP/LCP1/EFEMP1/RET/LPCAT1/S100B/EFCAB7/CBLC/PVALB/FBN2/FBLN7/ANXA8L1/NUCB2/CETN1/FBLN5/PLCB3/NOTCH1/CRTAC1/FAT4/PCDH7/CELSR1/THBS3/PADI3/THBS4/LOC534742/SVEP1	26	12	540990/511566/525716/615866/538603/541273/512850/535185/100139581/514537/508160/781282	14	281088/515924/788450/505160/540017/281627/509003/515669/767866/781683/522422/504323/541281/534742
MF	GO:0004866	endopeptidase inhibitor activity	5/788	46/8837	0.39187	0.98064	531979/512805/514170/534787/280677	WFIKKN2/CSTB/CSTB/ITIH5/C3	5	4	512805/514170/534787/280677	1	531979
MF	GO:0036459	thiol-dependent ubiquitinyl hydrolase activity	5/788	46/8837	0.39187	0.98064	107131223/506996/538948/514587/505106	USP53/USP43/USP11/USP19/USP14	5	2	107131223/505106	3	506996/538948/514587
MF	GO:0061135	endopeptidase regulator activity	5/788	46/8837	0.39187	0.98064	531979/512805/514170/534787/280677	WFIKKN2/CSTB/CSTB/ITIH5/C3	5	4	512805/514170/534787/280677	1	531979
MF	GO:0101005	ubiquitinyl hydrolase activity	5/788	46/8837	0.39187	0.98064	107131223/506996/538948/514587/505106	USP53/USP43/USP11/USP19/USP14	5	2	107131223/505106	3	506996/538948/514587
MF	GO:0005164	tumor necrosis factor receptor binding	2/788	15/8837	0.391957	0.98064	504507/407111	TNFSF13B/FASLG	2	2	504507/407111	0
MF	GO:0016684	oxidoreductase activity, acting on peroxide as acceptor	2/788	15/8837	0.391957	0.98064	281209/531682	GPX1/CAT	2	2	281209/531682	0
MF	GO:0032813	tumor necrosis factor receptor superfamily binding	2/788	15/8837	0.391957	0.98064	504507/407111	TNFSF13B/FASLG	2	2	504507/407111	0
MF	GO:0046906	tetrapyrrole binding	8/788	78/8837	0.394105	0.98064	540868/100301224/531682/511960/414920/507988/281111/541302	CYP26B1/LOC100301224/CAT/CYP27A1/NGB/CYP3A4/CYBA/CYP2R1	8	5	100301224/531682/511960/281111/541302	3	540868/414920/507988
MF	GO:0048037	cofactor binding	22/788	230/8837	0.397055	0.98064	504401/540868/100301224/287024/614165/531682/614027/511957/511960/508284/507817/515186/414920/507988/788719/513873/281111/789307/541302/525813/338074/512573	FMO2/CYP26B1/LOC100301224/NOS3/SPTLC1/CAT/SIRT3/TDH/CYP27A1/ACBD7/ME2/ETNPPL/NGB/CYP3A4/FMO5/NDOR1/CYBA/SAO/CYP2R1/ME3/AOX1/PNPO	22	15	504401/100301224/614165/531682/614027/511957/511960/508284/507817/515186/788719/281111/541302/525813/512573	7	540868/287024/414920/507988/513873/789307/338074
MF	GO:0008234	cysteine-type peptidase activity	8/788	79/8837	0.408089	0.98064	789674/107131223/327711/506996/788351/538948/514587/505106	CAPN10/USP53/CTSS/USP43/USPL1/USP11/USP19/USP14	8	4	107131223/327711/788351/505106	4	789674/506996/538948/514587
MF	GO:0005261	cation channel activity	6/788	58/8837	0.415535	0.98064	282160/613890/520448/281883/327667/534591	CACNB3/KCNJ16/KCNMB4/KCNJ2/CACNB2/KCNN4	6	3	613890/281883/534591	3	282160/520448/327667
MF	GO:0016874	ligase activity	7/788	69/8837	0.419318	0.98064	514726/281199/506598/509292/538772/281786/510162	MARS2/GLUL/CARS2/UBA5/DARS2/GLULP/DARS	7	5	514726/281199/509292/281786/510162	2	506598/538772
MF	GO:0004812	aminoacyl-tRNA ligase activity	4/788	37/8837	0.422623	0.98064	514726/506598/538772/510162	MARS2/CARS2/DARS2/DARS	4	2	514726/510162	2	506598/538772
MF	GO:0016875	ligase activity, forming carbon-oxygen bonds	4/788	37/8837	0.422623	0.98064	514726/506598/538772/510162	MARS2/CARS2/DARS2/DARS	4	2	514726/510162	2	506598/538772
MF	GO:0004540	ribonuclease activity	2/788	16/8837	0.424249	0.98064	337871/508877	DICER1/PNPT1	2	0		2	337871/508877
MF	GO:0005249	voltage-gated potassium channel activity	2/788	16/8837	0.424249	0.98064	613890/281883	KCNJ16/KCNJ2	2	2	613890/281883	0
MF	GO:0016209	antioxidant activity	2/788	16/8837	0.424249	0.98064	281209/531682	GPX1/CAT	2	2	281209/531682	0
MF	GO:0016831	carboxy-lyase activity	2/788	16/8837	0.424249	0.98064	505332/281568	PISD/UMPS	2	2	505332/281568	0
MF	GO:0004298	threonine-type endopeptidase activity	2/788	17/8837	0.455624	0.99777	107132883/510423	LOC107132883/PSMA4	2	1	510423	1	107132883
MF	GO:0016879	ligase activity, forming carbon-nitrogen bonds	2/788	17/8837	0.455624	0.99777	281199/281786	GLUL/GLULP	2	2	281199/281786	0
MF	GO:0070003	threonine-type peptidase activity	2/788	17/8837	0.455624	0.99777	107132883/510423	LOC107132883/PSMA4	2	1	510423	1	107132883
MF	GO:0016763	transferase activity, transferring pentosyl groups	3/788	28/8837	0.461458	0.99777	540975/540789/520472	TIPARP/PARP14/NAMPT	3	3	540975/540789/520472	0
MF	GO:0030246	carbohydrate binding	4/788	39/8837	0.463528	0.99777	786492/101905746/615535/326598	LGALS3/PKD1L2/ENPP1/LGALS1	4	2	786492/326598	2	101905746/615535
MF	GO:0000988	transcription factor activity, protein binding	3/788	29/8837	0.485133	0.99777	520974/540348/505293	MED12/ELOVL1/MED6	3	1	505293	2	520974/540348
MF	GO:0000989	transcription factor activity, transcription factor binding	3/788	29/8837	0.485133	0.99777	520974/540348/505293	MED12/ELOVL1/MED6	3	1	505293	2	520974/540348
MF	GO:0003712	transcription cofactor activity	3/788	29/8837	0.485133	0.99777	520974/540348/505293	MED12/ELOVL1/MED6	3	1	505293	2	520974/540348
MF	GO:0008009	chemokine activity	3/788	29/8837	0.485133	0.99777	280828/281043/508666	CXCL8/CCL2/LOC508666	3	3	280828/281043/508666	0
MF	GO:0042379	chemokine receptor binding	3/788	29/8837	0.485133	0.99777	280828/281043/508666	CXCL8/CCL2/LOC508666	3	3	280828/281043/508666	0
MF	GO:0003723	RNA binding	17/788	187/8837	0.504417	0.99777	511189/101905894/509764/512062/337871/615726/614986/509460/538548/286873/508877/360193/538777/541050/782525/539052/513481	EIF1AX/LOC101905894/EIF1/YRDC/DICER1/EIF1AD/PUS10/THUMPD2/FBL/RPS4Y1/PNPT1/PNO1/SRP68/YTHDF2/LOC782525/EIF3J/EIF1B	17	13	511189/101905894/509764/512062/615726/538548/286873/360193/538777/541050/782525/539052/513481	4	337871/614986/509460/508877
MF	GO:0016301	kinase activity	42/788	469/8837	0.513171	0.99777	515034/535643/525246/533677/504668/515924/531276/407183/536048/506270/407128/534928/505824/523962/112449613/281357/515756/515515/504727/506544/282325/504437/281402/767819/613810/511779/534051/508890/515462/786852/404189/533523/513665/280814/514210/513419/538009/515816/280855/100139885/504282/522002	IRAK2/MAST2/JAK2/STK38/MATK/RET/DYRK4/PFKFB3/MAK/PTK2/BMPR1B/PFKFB4/NTRK2/MAP3K1/LOC112449613/NPR2/EPHB4/SYK/RIPK1/PFKM/PRKCB/AURKA/PIM1/HASPIN/CDK16/MAP3K4/ITPKC/LCK/CDK7/CIT/NME1/DDR2/STK17A/HCK/MAP3K11/NADK/BRSK1/NEK6/MET/LOC100139885/PLK3/MAP4K1	42	23	515034/525246/504668/407183/505824/112449613/515515/504727/282325/504437/281402/534051/508890/515462/404189/533523/513665/280814/513419/515816/100139885/504282/522002	19	535643/533677/515924/531276/536048/506270/407128/534928/523962/281357/515756/506544/767819/613810/511779/786852/514210/538009/280855
MF	GO:0016830	carbon-carbon lyase activity	2/788	19/8837	0.515275	0.99777	505332/281568	PISD/UMPS	2	2	505332/281568	0
MF	GO:0004672	protein kinase activity	36/788	404/8837	0.528544	0.99777	515034/535643/525246/533677/504668/515924/531276/536048/506270/407128/505824/523962/112449613/281357/515756/515515/504727/282325/504437/281402/767819/613810/511779/508890/515462/786852/533523/513665/280814/514210/538009/515816/280855/100139885/504282/522002	IRAK2/MAST2/JAK2/STK38/MATK/RET/DYRK4/MAK/PTK2/BMPR1B/NTRK2/MAP3K1/LOC112449613/NPR2/EPHB4/SYK/RIPK1/PRKCB/AURKA/PIM1/HASPIN/CDK16/MAP3K4/LCK/CDK7/CIT/DDR2/STK17A/HCK/MAP3K11/BRSK1/NEK6/MET/LOC100139885/PLK3/MAP4K1	36	19	515034/525246/504668/505824/112449613/515515/504727/282325/504437/281402/508890/515462/533523/513665/280814/515816/100139885/504282/522002	17	535643/533677/515924/531276/536048/506270/407128/523962/281357/515756/767819/613810/511779/786852/514210/538009/280855
MF	GO:0008081	phosphoric diester hydrolase activity	4/788	43/8837	0.541839	0.99777	540771/281986/515669/281973	PLCD4/PLCD1/PLCB3/PDE6A	4	1	281973	3	540771/281986/515669
MF	GO:0099094	ligand-gated cation channel activity	2/788	20/8837	0.543433	0.99777	613890/281883	KCNJ16/KCNJ2	2	2	613890/281883	0
MF	GO:0008509	anion transmembrane transporter activity	5/788	55/8837	0.550628	0.99777	282360/523673/506868/404084/514597	SLC4A4/SLC1A7/LOC506868/SLC4A2/CLCN1	5	2	282360/506868	3	523673/404084/514597
MF	GO:0001664	G protein-coupled receptor binding	3/788	32/8837	0.552909	0.99777	280828/281043/508666	CXCL8/CCL2/LOC508666	3	3	280828/281043/508666	0
MF	GO:0004842	ubiquitin-protein transferase activity	3/788	33/8837	0.574293	0.99777	533336/513789/513646	HERC4/WWP1/HECTD3	3	2	533336/513789	1	513646
MF	GO:0019787	ubiquitin-like protein transferase activity	3/788	33/8837	0.574293	0.99777	533336/513789/513646	HERC4/WWP1/HECTD3	3	2	533336/513789	1	513646
MF	GO:0030234	enzyme regulator activity	10/788	116/8837	0.59293	0.99777	515676/510972/112447442/531979/512805/514170/534787/505886/505366/280677	LOC515676/CDKN1C/ARAP3/WFIKKN2/CSTB/CSTB/ITIH5/IQGAP3/WFDC1/C3	10	5	515676/512805/514170/534787/280677	5	510972/112447442/531979/505886/505366
MF	GO:1901681	sulfur compound binding	2/788	22/8837	0.59625	0.99777	522828/508284	GPC5/ACBD7	2	2	522828/508284	0
MF	GO:0004550	nucleoside diphosphate kinase activity	1/788	10/8837	0.607216	0.99777	404189	NME1	1	1	404189	0
MF	GO:0004713	protein tyrosine kinase activity	1/788	10/8837	0.607216	0.99777	506270	PTK2	1	0		1	506270
MF	GO:0004843	thiol-dependent ubiquitin-specific protease activity	1/788	10/8837	0.607216	0.99777	538948	USP11	1	0		1	538948
MF	GO:0016765	transferase activity, transferring alkyl or aryl (other than methyl) groups	1/788	10/8837	0.607216	0.99777	508501	UBIAD1	1	1	508501	0
MF	GO:0042578	phosphoric ester hydrolase activity	12/788	141/8837	0.611474	0.99777	539140/100137722/536337/617215/540771/281986/515669/616082/281973/507061/511858/518435	DUSP2/PTP4A3/PTPRR/PTPN18/PLCD4/PLCD1/PLCB3/DUPD1/PDE6A/DUSP5/NT5C3A/SYNJ2	12	5	539140/536337/617215/281973/507061	7	100137722/540771/281986/515669/616082/511858/518435
MF	GO:0015631	tubulin binding	4/788	47/8837	0.613867	0.99777	520385/524130/533161/327683	CAMSAP2/STARD9/KIF2C/TBCA	4	1	327683	3	520385/524130/533161
MF	GO:0004721	phosphoprotein phosphatase activity	6/788	71/8837	0.616163	0.99777	539140/100137722/536337/617215/616082/507061	DUSP2/PTP4A3/PTPRR/PTPN18/DUPD1/DUSP5	6	4	539140/536337/617215/507061	2	100137722/616082
MF	GO:0004867	serine-type endopeptidase inhibitor activity	2/788	23/8837	0.620887	0.99777	531979/534787	WFIKKN2/ITIH5	2	1	534787	1	531979
MF	GO:0008083	growth factor activity	5/788	60/8837	0.62967	0.99777	282122/281160/540758/540517/280852	VEGFC/FGF1/FGF16/GDF11/MDK	5	3	282122/281160/280852	2	540758/540517
MF	GO:0003774	motor activity	7/788	84/8837	0.631074	0.99777	508229/524130/514212/533161/617229/523485/513086	MYO19/STARD9/MYH14/KIF2C/DNHD1/MYO1E/CCDC102A	7	2	514212/523485	5	508229/524130/533161/617229/513086
MF	GO:0001871	pattern binding	1/788	11/8837	0.64228	0.99777	615535	ENPP1	1	0		1	615535
MF	GO:0004198	calcium-dependent cysteine-type endopeptidase activity	1/788	11/8837	0.64228	0.99777	789674	CAPN10	1	0		1	789674
MF	GO:0005544	calcium-dependent phospholipid binding	1/788	11/8837	0.64228	0.99777	281627	ANXA8L1	1	0		1	281627
MF	GO:0016278	lysine N-methyltransferase activity	1/788	11/8837	0.64228	0.99777	509382	SETDB2	1	0		1	509382
MF	GO:0016279	protein-lysine N-methyltransferase activity	1/788	11/8837	0.64228	0.99777	509382	SETDB2	1	0		1	509382
MF	GO:0018024	histone-lysine N-methyltransferase activity	1/788	11/8837	0.64228	0.99777	509382	SETDB2	1	0		1	509382
MF	GO:0019843	rRNA binding	1/788	11/8837	0.64228	0.99777	101905894	LOC101905894	1	1	101905894	0
MF	GO:0030247	polysaccharide binding	1/788	11/8837	0.64228	0.99777	615535	ENPP1	1	0		1	615535
MF	GO:0042054	histone methyltransferase activity	1/788	11/8837	0.64228	0.99777	509382	SETDB2	1	0		1	509382
MF	GO:0022804	active transmembrane transporter activity	8/788	97/8837	0.644393	0.99777	287017/281952/523673/407118/514255/509611/526134/282365	ATP6V1E1/SLC6A15/SLC1A7/SLC6A1/SLC20A1/TMCO3/SLC9A2/SLC6A4	8	3	287017/514255/282365	5	281952/523673/407118/509611/526134
MF	GO:0005125	cytokine activity	3/788	37/8837	0.653167	0.99777	280828/281043/508666	CXCL8/CCL2/LOC508666	3	3	280828/281043/508666	0
MF	GO:0022836	gated channel activity	7/788	86/8837	0.655916	0.99777	282160/613890/520448/281883/514597/327667/534591	CACNB3/KCNJ16/KCNMB4/KCNJ2/CLCN1/CACNB2/KCNN4	7	3	613890/281883/534591	4	282160/520448/514597/327667
MF	GO:0022839	ion gated channel activity	7/788	86/8837	0.655916	0.99777	282160/613890/520448/281883/514597/327667/534591	CACNB3/KCNJ16/KCNMB4/KCNJ2/CLCN1/CACNB2/KCNN4	7	3	613890/281883/534591	4	282160/520448/514597/327667
MF	GO:0003678	DNA helicase activity	1/788	12/8837	0.674218	0.99777	531945	XRCC5	1	1	531945	0
MF	GO:0004129	cytochrome-c oxidase activity	1/788	12/8837	0.674218	0.99777	540225	COX7A2L	1	1	540225	0
MF	GO:0008484	sulfuric ester hydrolase activity	1/788	12/8837	0.674218	0.99777	538401	ARSB	1	0		1	538401
MF	GO:0009982	pseudouridine synthase activity	1/788	12/8837	0.674218	0.99777	614986	PUS10	1	0		1	614986
MF	GO:0015002	heme-copper terminal oxidase activity	1/788	12/8837	0.674218	0.99777	540225	COX7A2L	1	1	540225	0
MF	GO:0016675	oxidoreductase activity, acting on a heme group of donors	1/788	12/8837	0.674218	0.99777	540225	COX7A2L	1	1	540225	0
MF	GO:0016676	oxidoreductase activity, acting on a heme group of donors, oxygen as acceptor	1/788	12/8837	0.674218	0.99777	540225	COX7A2L	1	1	540225	0
MF	GO:0016746	transferase activity, transferring acyl groups	7/788	88/8837	0.679729	0.99777	510842/788450/508918/517402/512044/407997/508861	LPCAT4/LPCAT1/SCP2/PDHX/ACAT2/TGM1/SAT1	7	5	508918/517402/512044/407997/508861	2	510842/788450
MF	GO:0004197	cysteine-type endopeptidase activity	1/788	13/8837	0.703308	0.99777	789674	CAPN10	1	0		1	789674
MF	GO:0008170	N-methyltransferase activity	1/788	13/8837	0.703308	0.99777	509382	SETDB2	1	0		1	509382
MF	GO:0004252	serine-type endopeptidase activity	7/788	91/8837	0.713443	0.99777	280711/281374/506380/507633/280692/281139/493738	ACR/FURIN/KLK7/C1RL/HP/CELA1/KLK1	7	4	506380/507633/280692/493738	3	280711/281374/281139
MF	GO:0004518	nuclease activity	3/788	41/8837	0.721005	0.99777	539532/337871/508877	EXD2/DICER1/PNPT1	3	0		3	539532/337871/508877
MF	GO:0140101	catalytic activity, acting on a tRNA	4/788	54/8837	0.721665	0.99777	514726/506598/538772/510162	MARS2/CARS2/DARS2/DARS	4	2	514726/510162	2	506598/538772
MF	GO:0015075	ion transmembrane transporter activity	26/788	320/8837	0.722398	0.99777	282360/282160/613890/287017/525507/281952/520448/540225/523673/407118/281883/337887/509611/506868/785689/338089/404084/514597/524085/511375/526134/282365/327667/514860/509779/534591	SLC4A4/CACNB3/KCNJ16/ATP6V1E1/KCNA3/SLC6A15/KCNMB4/COX7A2L/SLC1A7/SLC6A1/KCNJ2/ATP5MC2/TMCO3/LOC506868/HCN4/ATP6V1C1/SLC4A2/CLCN1/SLC41A3/SFXN1/SLC9A2/SLC6A4/CACNB2/KCNS2/CACNA1F/KCNN4	26	13	282360/613890/287017/525507/540225/281883/337887/506868/338089/511375/282365/509779/534591	13	282160/281952/520448/523673/407118/509611/785689/404084/514597/524085/526134/327667/514860
MF	GO:0005342	organic acid transmembrane transporter activity	2/788	28/8837	0.72679	0.99777	523673/506868	SLC1A7/LOC506868	2	1	506868	1	523673
MF	GO:0046943	carboxylic acid transmembrane transporter activity	2/788	28/8837	0.72679	0.99777	523673/506868	SLC1A7/LOC506868	2	1	506868	1	523673
MF	GO:0004190	aspartic-type endopeptidase activity	1/788	14/8837	0.729803	0.99777	282010	PSEN2	1	0		1	282010
MF	GO:0004519	endonuclease activity	1/788	14/8837	0.729803	0.99777	337871	DICER1	1	0		1	337871
MF	GO:0008276	protein methyltransferase activity	1/788	14/8837	0.729803	0.99777	509382	SETDB2	1	0		1	509382
MF	GO:0008375	acetylglucosaminyltransferase activity	1/788	14/8837	0.729803	0.99777	782825	GCNT4	1	0		1	782825
MF	GO:0016776	phosphotransferase activity, phosphate group as acceptor	1/788	14/8837	0.729803	0.99777	404189	NME1	1	1	404189	0
MF	GO:0070001	aspartic-type peptidase activity	1/788	14/8837	0.729803	0.99777	282010	PSEN2	1	0		1	282010
MF	GO:0004674	protein serine/threonine kinase activity	4/788	55/8837	0.735079	0.99777	535643/533677/407128/282325	MAST2/STK38/BMPR1B/PRKCB	4	1	282325	3	535643/533677/407128
MF	GO:0008017	microtubule binding	3/788	42/8837	0.736253	0.99777	520385/524130/533161	CAMSAP2/STARD9/KIF2C	3	0		3	520385/524130/533161
MF	GO:0050660	flavin adenine dinucleotide binding	3/788	42/8837	0.736253	0.99777	504401/788719/338074	FMO2/FMO5/AOX1	3	2	504401/788719	1	338074
MF	GO:0003924	GTPase activity	5/788	68/8837	0.737008	0.99777	777775/534206/615087/281555/280873	TUBA4A/TUBB6/TUBB/TUBB2B/MX2	5	3	534206/281555/280873	2	777775/615087
MF	GO:0008514	organic anion transmembrane transporter activity	2/788	29/8837	0.74469	0.99777	523673/506868	SLC1A7/LOC506868	2	1	506868	1	523673
MF	GO:0016791	phosphatase activity	7/788	94/8837	0.744693	0.99777	539140/100137722/536337/617215/616082/507061/511858	DUSP2/PTP4A3/PTPRR/PTPN18/DUPD1/DUSP5/NT5C3A	7	4	539140/536337/617215/507061	3	100137722/616082/511858
MF	GO:0140098	catalytic activity, acting on RNA	7/788	94/8837	0.744693	0.99777	514726/337871/506598/508877/538772/618296/510162	MARS2/DICER1/CARS2/PNPT1/DARS2/POLR3K/DARS	7	3	514726/618296/510162	4	337871/506598/508877/538772
MF	GO:0019205	nucleobase-containing compound kinase activity	1/788	15/8837	0.753935	0.99777	404189	NME1	1	1	404189	0
MF	GO:0005198	structural molecule activity	21/788	267/8837	0.760491	0.99777	novel.1326/407142/515435/616840/287013/104975581/789551/281078/101905894/100299845/281645/282847/282188/514046/614906/536616/506988/522383/616065/510058/404144	-/COL2A1/COL11A2/LOC616840/COL11A1/LOC104975581/LOC789551/CLTA/LOC101905894/LOC100299845/BFSP2/FAU/COL1A2/RPL17/MRPL3/COPG2/MRPL17/NES/RPL22/MRPL27/LMNA	21	13	novel.1326/789551/281078/101905894/100299845/281645/282847/514046/614906/536616/506988/616065/510058	8	407142/515435/616840/287013/104975581/282188/522383/404144
MF	GO:0008146	sulfotransferase activity	2/788	30/8837	0.761575	0.99777	540355/506932	HS3ST5/CHST1	2	0		2	540355/506932
MF	GO:0016757	transferase activity, transferring glycosyl groups	9/788	121/8837	0.762823	0.99777	540975/540789/511690/514357/526256/407222/782825/281174/520472	TIPARP/PARP14/ST6GALNAC2/UGCG/MGAT4B/ST6GALNAC6/GCNT4/FUT1/NAMPT	9	4	540975/540789/514357/520472	5	511690/526256/407222/782825/281174
MF	GO:0016849	phosphorus-oxygen lyase activity	1/788	16/8837	0.775914	0.99777	281357	NPR2	1	0		1	281357
MF	GO:0004386	helicase activity	2/788	31/8837	0.777484	0.99777	531945/540993	XRCC5/DHX57	2	1	531945	1	540993
MF	GO:0016782	transferase activity, transferring sulfur-containing groups	2/788	31/8837	0.777484	0.99777	540355/506932	HS3ST5/CHST1	2	0		2	540355/506932
MF	GO:0030170	pyridoxal phosphate binding	2/788	31/8837	0.777484	0.99777	614165/515186	SPTLC1/ETNPPL	2	2	614165/515186	0
MF	GO:0070279	vitamin B6 binding	2/788	31/8837	0.777484	0.99777	614165/515186	SPTLC1/ETNPPL	2	2	614165/515186	0
MF	GO:0016853	isomerase activity	4/788	59/8837	0.783868	0.99777	535470/534799/614986/509394	PIN1/TOP1/PUS10/ISYNA1	4	2	535470/534799	2	614986/509394
MF	GO:0003777	microtubule motor activity	3/788	46/8837	0.790713	0.99777	524130/533161/617229	STARD9/KIF2C/DNHD1	3	0		3	524130/533161/617229
MF	GO:0005096	GTPase activator activity	2/788	32/8837	0.792456	0.99777	112447442/505886	ARAP3/IQGAP3	2	0		2	112447442/505886
MF	GO:0015318	inorganic molecular entity transmembrane transporter activity	23/788	297/8837	0.79299	0.99777	282160/613890/287017/525507/281952/520448/540225/523673/407118/514255/281883/337887/509611/506868/785689/338089/514597/526134/282365/327667/514860/509779/534591	CACNB3/KCNJ16/ATP6V1E1/KCNA3/SLC6A15/KCNMB4/COX7A2L/SLC1A7/SLC6A1/SLC20A1/KCNJ2/ATP5MC2/TMCO3/LOC506868/HCN4/ATP6V1C1/CLCN1/SLC9A2/SLC6A4/CACNB2/KCNS2/CACNA1F/KCNN4	23	12	613890/287017/525507/540225/514255/281883/337887/506868/338089/282365/509779/534591	11	282160/281952/520448/523673/407118/509611/785689/514597/526134/327667/514860
MF	GO:0005520	insulin-like growth factor binding	1/788	17/8837	0.795932	0.99777	534658	WISP2	1	1	534658	0
MF	GO:0016667	oxidoreductase activity, acting on a sulfur group of donors	1/788	17/8837	0.795932	0.99777	613475	MSRB2	1	1	613475	0
MF	GO:0019199	transmembrane receptor protein kinase activity	1/788	17/8837	0.795932	0.99777	407128	BMPR1B	1	0		1	407128
MF	GO:0016788	hydrolase activity, acting on ester bonds	17/788	227/8837	0.809658	0.99777	539140/538401/100137722/536337/617215/540771/509432/281986/539532/337871/515669/508877/616082/281973/507061/511858/518435	DUSP2/ARSB/PTP4A3/PTPRR/PTPN18/PLCD4/ASPA/PLCD1/EXD2/DICER1/PLCB3/PNPT1/DUPD1/PDE6A/DUSP5/NT5C3A/SYNJ2	17	6	539140/536337/617215/509432/281973/507061	11	538401/100137722/540771/281986/539532/337871/515669/508877/616082/511858/518435
MF	GO:0004114	3',5'-cyclic-nucleotide phosphodiesterase activity	1/788	18/8837	0.814164	0.99777	281973	PDE6A	1	1	281973	0
MF	GO:0019838	growth factor binding	1/788	18/8837	0.814164	0.99777	534658	WISP2	1	1	534658	0
MF	GO:0008168	methyltransferase activity	5/788	76/8837	0.819705	0.99777	618779/515362/538548/509382/519969	NSUN4/EMG1/FBL/SETDB2/MEPCE	5	4	618779/515362/538548/519969	1	509382
MF	GO:0004725	protein tyrosine phosphatase activity	2/788	34/8837	0.81975	0.99777	536337/617215	PTPRR/PTPN18	2	2	536337/617215	0
MF	GO:0004553	hydrolase activity, hydrolyzing O-glycosyl compounds	3/788	49/8837	0.825139	0.99777	286869/615745/281962	CHI3L1/GBE1/OVGP1	3	3	286869/615745/281962	0
MF	GO:0004112	cyclic-nucleotide phosphodiesterase activity	1/788	19/8837	0.830769	0.99777	281973	PDE6A	1	1	281973	0
MF	GO:0008080	N-acetyltransferase activity	1/788	19/8837	0.830769	0.99777	508861	SAT1	1	1	508861	0
MF	GO:0015103	inorganic anion transmembrane transporter activity	1/788	19/8837	0.830769	0.99777	514597	CLCN1	1	0		1	514597
MF	GO:0016866	intramolecular transferase activity	1/788	19/8837	0.830769	0.99777	614986	PUS10	1	0		1	614986
MF	GO:0008236	serine-type peptidase activity	7/788	104/8837	0.831152	0.99777	280711/281374/506380/507633/280692/281139/493738	ACR/FURIN/KLK7/C1RL/HP/CELA1/KLK1	7	4	506380/507633/280692/493738	3	280711/281374/281139
MF	GO:0017171	serine hydrolase activity	7/788	104/8837	0.831152	0.99777	280711/281374/506380/507633/280692/281139/493738	ACR/FURIN/KLK7/C1RL/HP/CELA1/KLK1	7	4	506380/507633/280692/493738	3	280711/281374/281139
MF	GO:0016810	hydrolase activity, acting on carbon-nitrogen (but not peptide) bonds	2/788	35/8837	0.832153	0.99777	508160/520620	PADI3/NIT2	2	2	508160/520620	0
MF	GO:0016747	transferase activity, transferring acyl groups other than amino-acyl groups	3/788	51/8837	0.845302	0.99777	508918/512044/508861	SCP2/ACAT2/SAT1	3	3	508918/512044/508861	0
MF	GO:0008757	S-adenosylmethionine-dependent methyltransferase activity	1/788	20/8837	0.845892	0.99777	509382	SETDB2	1	0		1	509382
MF	GO:0016407	acetyltransferase activity	1/788	20/8837	0.845892	0.99777	508861	SAT1	1	1	508861	0
MF	GO:0009055	electron transfer activity	2/788	38/8837	0.864869	0.99777	540225/338074	COX7A2L/AOX1	2	1	540225	1	338074
MF	GO:0016741	transferase activity, transferring one-carbon groups	5/788	82/8837	0.866874	0.99777	618779/515362/538548/509382/519969	NSUN4/EMG1/FBL/SETDB2/MEPCE	5	4	618779/515362/538548/519969	1	509382
MF	GO:0015171	amino acid transmembrane transporter activity	1/788	22/8837	0.872208	0.99777	506868	LOC506868	1	1	506868	0
MF	GO:0008047	enzyme activator activity	2/788	39/8837	0.874404	0.99777	112447442/505886	ARAP3/IQGAP3	2	0		2	112447442/505886
MF	GO:0030695	GTPase regulator activity	2/788	39/8837	0.874404	0.99777	112447442/505886	ARAP3/IQGAP3	2	0		2	112447442/505886
MF	GO:0019842	vitamin binding	2/788	40/8837	0.883316	0.99777	614165/515186	SPTLC1/ETNPPL	2	2	614165/515186	0
MF	GO:0140097	catalytic activity, acting on DNA	2/788	41/8837	0.891639	0.99777	531945/534799	XRCC5/TOP1	2	2	531945/534799	0
MF	GO:0046983	protein dimerization activity	13/788	194/8837	0.893154	0.99777	505025/538690/789854/112443239/613730/664650/506945/511077/507480/507407/407219/281336/526069	ID2/ID3/TAF4/MESP1/POLE4/ASCL2/BHLHE40/MYC/HES4/MSC/MITF/MYF6/SOHLH1	13	6	112443239/613730/506945/511077/507407/407219	7	505025/538690/789854/664650/507480/281336/526069
MF	GO:0003899	DNA-directed 5'-3' RNA polymerase activity	1/788	24/8837	0.894036	0.99777	618296	POLR3K	1	1	618296	0
MF	GO:0034062	5'-3' RNA polymerase activity	1/788	24/8837	0.894036	0.99777	618296	POLR3K	1	1	618296	0
MF	GO:0097747	RNA polymerase activity	1/788	24/8837	0.894036	0.99777	618296	POLR3K	1	1	618296	0
MF	GO:0005216	ion channel activity	11/788	171/8837	0.905985	0.99777	282160/613890/525507/520448/281883/785689/514597/327667/514860/509779/534591	CACNB3/KCNJ16/KCNA3/KCNMB4/KCNJ2/HCN4/CLCN1/CACNB2/KCNS2/CACNA1F/KCNN4	11	5	613890/525507/281883/509779/534591	6	282160/520448/785689/514597/327667/514860
MF	GO:0015267	channel activity	11/788	171/8837	0.905985	0.99777	282160/613890/525507/520448/281883/785689/514597/327667/514860/509779/534591	CACNB3/KCNJ16/KCNA3/KCNMB4/KCNJ2/HCN4/CLCN1/CACNB2/KCNS2/CACNA1F/KCNN4	11	5	613890/525507/281883/509779/534591	6	282160/520448/785689/514597/327667/514860
MF	GO:0022803	passive transmembrane transporter activity	11/788	171/8837	0.905985	0.99777	282160/613890/525507/520448/281883/785689/514597/327667/514860/509779/534591	CACNB3/KCNJ16/KCNA3/KCNMB4/KCNJ2/HCN4/CLCN1/CACNB2/KCNS2/CACNA1F/KCNN4	11	5	613890/525507/281883/509779/534591	6	282160/520448/785689/514597/327667/514860
MF	GO:0022838	substrate-specific channel activity	11/788	171/8837	0.905985	0.99777	282160/613890/525507/520448/281883/785689/514597/327667/514860/509779/534591	CACNB3/KCNJ16/KCNA3/KCNMB4/KCNJ2/HCN4/CLCN1/CACNB2/KCNS2/CACNA1F/KCNN4	11	5	613890/525507/281883/509779/534591	6	282160/520448/785689/514597/327667/514860
MF	GO:0005215	transporter activity	35/788	476/8837	0.908329	0.99777	282360/282358/282160/613890/287017/513984/525507/281952/507969/520448/540225/523673/407118/532407/514255/526291/281883/282356/337887/509611/531535/506868/785689/338089/404084/514597/524085/511375/526134/282365/327667/514860/509779/534591/286845	SLC4A4/SLC2A3/CACNB3/KCNJ16/ATP6V1E1/SLC15A3/KCNA3/SLC6A15/SLCO4A1/KCNMB4/COX7A2L/SLC1A7/SLC6A1/SLC4A11/SLC20A1/SLC13A3/KCNJ2/SLC2A1/ATP5MC2/TMCO3/SLC13A4/LOC506868/HCN4/ATP6V1C1/SLC4A2/CLCN1/SLC41A3/SFXN1/SLC9A2/SLC6A4/CACNB2/KCNS2/CACNA1F/KCNN4/SLC12A2	35	19	282360/282358/613890/287017/513984/525507/507969/540225/514255/526291/281883/282356/337887/506868/338089/511375/282365/509779/534591	16	282160/281952/520448/523673/407118/532407/509611/531535/785689/404084/514597/524085/526134/327667/514860/286845
MF	GO:0003735	structural constituent of ribosome	12/788	185/8837	0.9087	0.99777	novel.1326/616840/104975581/789551/101905894/100299845/282847/514046/614906/506988/616065/510058	-/LOC616840/LOC104975581/LOC789551/LOC101905894/LOC100299845/FAU/RPL17/MRPL3/MRPL17/RPL22/MRPL27	12	10	novel.1326/789551/101905894/100299845/282847/514046/614906/506988/616065/510058	2	616840/104975581
MF	GO:0008194	UDP-glycosyltransferase activity	1/788	26/8837	0.912139	0.99777	782825	GCNT4	1	0		1	782825
MF	GO:0017111	nucleoside-triphosphatase activity	19/788	278/8837	0.914906	0.99777	508229/287017/524130/514212/533161/531945/530975/777775/540993/534799/535379/617229/534206/615087/281555/523485/513086/510792/280873	MYO19/ATP6V1E1/STARD9/MYH14/KIF2C/XRCC5/ABCF3/TUBA4A/DHX57/TOP1/ABCA1/DNHD1/TUBB6/TUBB/TUBB2B/MYO1E/CCDC102A/ATP13A2/MX2	19	10	287017/514212/531945/530975/534799/535379/534206/281555/523485/280873	9	508229/524130/533161/777775/540993/617229/615087/513086/510792
MF	GO:0016798	hydrolase activity, acting on glycosyl bonds	3/788	61/8837	0.918493	0.99777	286869/615745/281962	CHI3L1/GBE1/OVGP1	3	3	286869/615745/281962	0
MF	GO:0060589	nucleoside-triphosphatase regulator activity	2/788	45/8837	0.919709	0.99777	112447442/505886	ARAP3/IQGAP3	2	0		2	112447442/505886
MF	GO:0022857	transmembrane transporter activity	29/788	409/8837	0.925325	0.99777	282360/282358/282160/613890/287017/525507/281952/520448/540225/523673/407118/514255/281883/282356/337887/509611/506868/785689/338089/404084/514597/524085/511375/526134/282365/327667/514860/509779/534591	SLC4A4/SLC2A3/CACNB3/KCNJ16/ATP6V1E1/KCNA3/SLC6A15/KCNMB4/COX7A2L/SLC1A7/SLC6A1/SLC20A1/KCNJ2/SLC2A1/ATP5MC2/TMCO3/LOC506868/HCN4/ATP6V1C1/SLC4A2/CLCN1/SLC41A3/SFXN1/SLC9A2/SLC6A4/CACNB2/KCNS2/CACNA1F/KCNN4	29	16	282360/282358/613890/287017/525507/540225/514255/281883/282356/337887/506868/338089/511375/282365/509779/534591	13	282160/281952/520448/523673/407118/509611/785689/404084/514597/524085/526134/327667/514860
MF	GO:0016462	pyrophosphatase activity	19/788	282/8837	0.925599	0.99777	508229/287017/524130/514212/533161/531945/530975/777775/540993/534799/535379/617229/534206/615087/281555/523485/513086/510792/280873	MYO19/ATP6V1E1/STARD9/MYH14/KIF2C/XRCC5/ABCF3/TUBA4A/DHX57/TOP1/ABCA1/DNHD1/TUBB6/TUBB/TUBB2B/MYO1E/CCDC102A/ATP13A2/MX2	19	10	287017/514212/531945/530975/534799/535379/534206/281555/523485/280873	9	508229/524130/533161/777775/540993/617229/615087/513086/510792
MF	GO:0016410	N-acyltransferase activity	1/788	28/8837	0.927152	0.99777	508861	SAT1	1	1	508861	0
MF	GO:0004930	G-protein-coupled receptor activity	18/788	270/8837	0.927983	0.99777	100299135/512581/535664/518283/408018/281736/767936/286969/101908107/540038/522422/617879/282331/493645/282133/507783/539336/282431	ADGRG2/F2RL2/GPRC5C/PTAFR/CCR3/CXCR4/P2RY14/UTS2R/P2RY8/GPR18/CELSR1/GIPR/PTGER4/C5AR1/ADORA1/PTH1R/NTSR2/PROKR2	18	10	512581/518283/408018/281736/767936/540038/282331/493645/282133/539336	8	100299135/535664/286969/101908107/522422/617879/507783/282431
MF	GO:0008092	cytoskeletal protein binding	6/788	109/8837	0.931956	0.99777	617165/520385/524130/505919/533161/327683	COTL1/CAMSAP2/STARD9/HIP1/KIF2C/TBCA	6	2	617165/327683	4	520385/524130/505919/533161
MF	GO:0051536	iron-sulfur cluster binding	1/788	29/8837	0.933669	0.99777	338074	AOX1	1	0		1	338074
MF	GO:0051540	metal cluster binding	1/788	29/8837	0.933669	0.99777	338074	AOX1	1	0		1	338074
MF	GO:0001883	purine nucleoside binding	16/788	247/8837	0.935712	0.99777	327671/617894/615760/531516/507449/614871/615733/538050/508364/614507/541114/539009/783333/280873/519982/353300	RAC2/RHOF/RAB20/GIMAP8/RASD1/GIMAP7/LOC615733/RAB7B/REM1/RAB15/RAB39A/LOC539009/RND3/MX2/RAB33B/RHEBL1	16	12	327671/615760/531516/507449/614871/615733/538050/614507/541114/783333/280873/519982	4	617894/508364/539009/353300
MF	GO:0005525	GTP binding	16/788	247/8837	0.935712	0.99777	327671/617894/615760/531516/507449/614871/615733/538050/508364/614507/541114/539009/783333/280873/519982/353300	RAC2/RHOF/RAB20/GIMAP8/RASD1/GIMAP7/LOC615733/RAB7B/REM1/RAB15/RAB39A/LOC539009/RND3/MX2/RAB33B/RHEBL1	16	12	327671/615760/531516/507449/614871/615733/538050/614507/541114/783333/280873/519982	4	617894/508364/539009/353300
MF	GO:0032549	ribonucleoside binding	16/788	247/8837	0.935712	0.99777	327671/617894/615760/531516/507449/614871/615733/538050/508364/614507/541114/539009/783333/280873/519982/353300	RAC2/RHOF/RAB20/GIMAP8/RASD1/GIMAP7/LOC615733/RAB7B/REM1/RAB15/RAB39A/LOC539009/RND3/MX2/RAB33B/RHEBL1	16	12	327671/615760/531516/507449/614871/615733/538050/614507/541114/783333/280873/519982	4	617894/508364/539009/353300
MF	GO:0032550	purine ribonucleoside binding	16/788	247/8837	0.935712	0.99777	327671/617894/615760/531516/507449/614871/615733/538050/508364/614507/541114/539009/783333/280873/519982/353300	RAC2/RHOF/RAB20/GIMAP8/RASD1/GIMAP7/LOC615733/RAB7B/REM1/RAB15/RAB39A/LOC539009/RND3/MX2/RAB33B/RHEBL1	16	12	327671/615760/531516/507449/614871/615733/538050/614507/541114/783333/280873/519982	4	617894/508364/539009/353300
MF	GO:0032561	guanyl ribonucleotide binding	16/788	247/8837	0.935712	0.99777	327671/617894/615760/531516/507449/614871/615733/538050/508364/614507/541114/539009/783333/280873/519982/353300	RAC2/RHOF/RAB20/GIMAP8/RASD1/GIMAP7/LOC615733/RAB7B/REM1/RAB15/RAB39A/LOC539009/RND3/MX2/RAB33B/RHEBL1	16	12	327671/615760/531516/507449/614871/615733/538050/614507/541114/783333/280873/519982	4	617894/508364/539009/353300
MF	GO:0016818	hydrolase activity, acting on acid anhydrides, in phosphorus-containing anhydrides	19/788	287/8837	0.937369	0.99777	508229/287017/524130/514212/533161/531945/530975/777775/540993/534799/535379/617229/534206/615087/281555/523485/513086/510792/280873	MYO19/ATP6V1E1/STARD9/MYH14/KIF2C/XRCC5/ABCF3/TUBA4A/DHX57/TOP1/ABCA1/DNHD1/TUBB6/TUBB/TUBB2B/MYO1E/CCDC102A/ATP13A2/MX2	19	10	287017/514212/531945/530975/534799/535379/534206/281555/523485/280873	9	508229/524130/533161/777775/540993/617229/615087/513086/510792
MF	GO:0001882	nucleoside binding	16/788	248/8837	0.938065	0.99777	327671/617894/615760/531516/507449/614871/615733/538050/508364/614507/541114/539009/783333/280873/519982/353300	RAC2/RHOF/RAB20/GIMAP8/RASD1/GIMAP7/LOC615733/RAB7B/REM1/RAB15/RAB39A/LOC539009/RND3/MX2/RAB33B/RHEBL1	16	12	327671/615760/531516/507449/614871/615733/538050/614507/541114/783333/280873/519982	4	617894/508364/539009/353300
MF	GO:0004871	signal transducer activity	24/788	355/8837	0.944056	0.99777	407238/100299135/512581/535664/281055/518283/408018/506270/407128/615866/281736/767936/286969/101908107/540038/522422/617879/282331/493645/532605/282133/507783/539336/282431	ESR1/ADGRG2/F2RL2/GPRC5C/CD3G/PTAFR/CCR3/PTK2/BMPR1B/CBLC/CXCR4/P2RY14/UTS2R/P2RY8/GPR18/CELSR1/GIPR/PTGER4/C5AR1/RGS14/ADORA1/PTH1R/NTSR2/PROKR2	24	14	407238/512581/281055/518283/408018/615866/281736/767936/540038/282331/493645/532605/282133/539336	10	100299135/535664/506270/407128/286969/101908107/522422/617879/507783/282431
MF	GO:0016887	ATPase activity	6/788	113/8837	0.945118	0.99777	287017/531945/530975/534799/535379/510792	ATP6V1E1/XRCC5/ABCF3/TOP1/ABCA1/ATP13A2	6	5	287017/531945/530975/534799/535379	1	510792
MF	GO:0016758	transferase activity, transferring hexosyl groups	3/788	68/8837	0.949168	0.99777	526256/782825/281174	MGAT4B/GCNT4/FUT1	3	0		3	526256/782825/281174
MF	GO:0038023	signaling receptor activity	21/788	321/8837	0.952516	0.99777	407238/100299135/512581/535664/281055/518283/408018/407128/281736/767936/286969/101908107/540038/522422/617879/282331/493645/282133/507783/539336/282431	ESR1/ADGRG2/F2RL2/GPRC5C/CD3G/PTAFR/CCR3/BMPR1B/CXCR4/P2RY14/UTS2R/P2RY8/GPR18/CELSR1/GIPR/PTGER4/C5AR1/ADORA1/PTH1R/NTSR2/PROKR2	21	12	407238/512581/281055/518283/408018/281736/767936/540038/282331/493645/282133/539336	9	100299135/535664/407128/286969/101908107/522422/617879/507783/282431
MF	GO:0060089	molecular transducer activity	21/788	321/8837	0.952516	0.99777	407238/100299135/512581/535664/281055/518283/408018/407128/281736/767936/286969/101908107/540038/522422/617879/282331/493645/282133/507783/539336/282431	ESR1/ADGRG2/F2RL2/GPRC5C/CD3G/PTAFR/CCR3/BMPR1B/CXCR4/P2RY14/UTS2R/P2RY8/GPR18/CELSR1/GIPR/PTGER4/C5AR1/ADORA1/PTH1R/NTSR2/PROKR2	21	12	407238/512581/281055/518283/408018/281736/767936/540038/282331/493645/282133/539336	9	100299135/535664/407128/286969/101908107/522422/617879/507783/282431
MF	GO:0016817	hydrolase activity, acting on acid anhydrides	19/788	296/8837	0.954607	0.99777	508229/287017/524130/514212/533161/531945/530975/777775/540993/534799/535379/617229/534206/615087/281555/523485/513086/510792/280873	MYO19/ATP6V1E1/STARD9/MYH14/KIF2C/XRCC5/ABCF3/TUBA4A/DHX57/TOP1/ABCA1/DNHD1/TUBB6/TUBB/TUBB2B/MYO1E/CCDC102A/ATP13A2/MX2	19	10	287017/514212/531945/530975/534799/535379/534206/281555/523485/280873	9	508229/524130/533161/777775/540993/617229/615087/513086/510792
MF	GO:0019001	guanyl nucleotide binding	16/788	259/8837	0.959455	0.99777	327671/617894/615760/531516/507449/614871/615733/538050/508364/614507/541114/539009/783333/280873/519982/353300	RAC2/RHOF/RAB20/GIMAP8/RASD1/GIMAP7/LOC615733/RAB7B/REM1/RAB15/RAB39A/LOC539009/RND3/MX2/RAB33B/RHEBL1	16	12	327671/615760/531516/507449/614871/615733/538050/614507/541114/783333/280873/519982	4	617894/508364/539009/353300
MF	GO:0003779	actin binding	2/788	55/8837	0.962893	0.99777	617165/505919	COTL1/HIP1	2	1	617165	1	505919
MF	GO:0004888	transmembrane signaling receptor activity	20/788	317/8837	0.965915	0.99777	100299135/512581/535664/281055/518283/408018/407128/281736/767936/286969/101908107/540038/522422/617879/282331/493645/282133/507783/539336/282431	ADGRG2/F2RL2/GPRC5C/CD3G/PTAFR/CCR3/BMPR1B/CXCR4/P2RY14/UTS2R/P2RY8/GPR18/CELSR1/GIPR/PTGER4/C5AR1/ADORA1/PTH1R/NTSR2/PROKR2	20	11	512581/281055/518283/408018/281736/767936/540038/282331/493645/282133/539336	9	100299135/535664/407128/286969/101908107/522422/617879/507783/282431
MF	GO:0016779	nucleotidyltransferase activity	2/788	57/8837	0.968303	0.99777	618296/519922	POLR3K/OAS1Z	2	2	618296/519922	0
MF	GO:0015276	ligand-gated ion channel activity	2/788	60/8837	0.975019	0.99777	613890/281883	KCNJ16/KCNJ2	2	2	613890/281883	0
MF	GO:0022834	ligand-gated channel activity	2/788	60/8837	0.975019	0.99777	613890/281883	KCNJ16/KCNJ2	2	2	613890/281883	0
MF	GO:0042623	ATPase activity, coupled	3/788	79/8837	0.97654	0.99777	287017/531945/534799	ATP6V1E1/XRCC5/TOP1	3	3	287017/531945/534799	0
MF	GO:0044877	protein-containing complex binding	1/788	44/8837	0.983757	0.999093	538777	SRP68	1	1	538777	0
MF	GO:0015399	primary active transmembrane transporter activity	1/788	61/8837	0.996713	0.999093	287017	ATP6V1E1	1	1	287017	0
MF	GO:0015405	P-P-bond-hydrolysis-driven transmembrane transporter activity	1/788	61/8837	0.996713	0.999093	287017	ATP6V1E1	1	1	287017	0
MF	GO:0042626	ATPase activity, coupled to transmembrane movement of substances	1/788	61/8837	0.996713	0.999093	287017	ATP6V1E1	1	1	287017	0
MF	GO:0043492	ATPase activity, coupled to movement of substances	1/788	61/8837	0.996713	0.999093	287017	ATP6V1E1	1	1	287017	0
MF	GO:0046982	protein heterodimerization activity	2/788	100/8837	0.999093	0.999093	789854/613730	TAF4/POLE4	2	1	613730	1	789854

## Sheet: S4. XFvsMF_GO
Category	GOID	Description	GeneRatio	BgRatio	pvalue	padj	geneID	geneName	Count	Up	Up_Gene_id	Down	Down_Gene_id
BP	GO:0008219	cell death	20/823	53/5353	5.60463e-05	0.0121013	504851/788087/617809/282846/615013/541141/514386/768054/767601/615788/507981/515777/534407/527051/444867/528166/512480/515377/100140945/781261	BOK/MCL1/BCL2L13/PYCARD/BAD/BMF/BIRC3/CARD9/BCL2L2/CRADD/DFFA/NOL3/RIPK2/CIDEA/NOD2/NLRP1/NLRC4/CARD11/CASP9/LOC781261	20	9	788087/282846/514386/768054/507981/534407/444867/528166/512480	11	504851/617809/615013/541141/767601/615788/515777/527051/515377/100140945/781261
BP	GO:0006915	apoptotic process	19/823	50/5353	7.67524e-05	0.0121013	504851/788087/617809/282846/615013/541141/514386/768054/767601/615788/507981/515777/534407/527051/444867/528166/512480/515377/100140945	BOK/MCL1/BCL2L13/PYCARD/BAD/BMF/BIRC3/CARD9/BCL2L2/CRADD/DFFA/NOL3/RIPK2/CIDEA/NOD2/NLRP1/NLRC4/CARD11/CASP9	19	9	788087/282846/514386/768054/507981/534407/444867/528166/512480	10	504851/617809/615013/541141/767601/615788/515777/527051/515377/100140945
BP	GO:0012501	programmed cell death	19/823	50/5353	7.67524e-05	0.0121013	504851/788087/617809/282846/615013/541141/514386/768054/767601/615788/507981/515777/534407/527051/444867/528166/512480/515377/100140945	BOK/MCL1/BCL2L13/PYCARD/BAD/BMF/BIRC3/CARD9/BCL2L2/CRADD/DFFA/NOL3/RIPK2/CIDEA/NOD2/NLRP1/NLRC4/CARD11/CASP9	19	9	788087/282846/514386/768054/507981/534407/444867/528166/512480	10	504851/617809/615013/541141/767601/615788/515777/527051/515377/100140945
BP	GO:0010941	regulation of cell death	15/823	40/5353	0.000512954	0.0404379	504851/788087/617809/282846/514386/768054/767601/615788/515777/534407/444867/528166/512480/515377/100140945	BOK/MCL1/BCL2L13/PYCARD/BIRC3/CARD9/BCL2L2/CRADD/NOL3/RIPK2/NOD2/NLRP1/NLRC4/CARD11/CASP9	15	8	788087/282846/514386/768054/534407/444867/528166/512480	7	504851/617809/767601/615788/515777/515377/100140945
BP	GO:0042981	regulation of apoptotic process	15/823	40/5353	0.000512954	0.0404379	504851/788087/617809/282846/514386/768054/767601/615788/515777/534407/444867/528166/512480/515377/100140945	BOK/MCL1/BCL2L13/PYCARD/BIRC3/CARD9/BCL2L2/CRADD/NOL3/RIPK2/NOD2/NLRP1/NLRC4/CARD11/CASP9	15	8	788087/282846/514386/768054/534407/444867/528166/512480	7	504851/617809/767601/615788/515777/515377/100140945
BP	GO:0043067	regulation of programmed cell death	15/823	40/5353	0.000512954	0.0404379	504851/788087/617809/282846/514386/768054/767601/615788/515777/534407/444867/528166/512480/515377/100140945	BOK/MCL1/BCL2L13/PYCARD/BIRC3/CARD9/BCL2L2/CRADD/NOL3/RIPK2/NOD2/NLRP1/NLRC4/CARD11/CASP9	15	8	788087/282846/514386/768054/534407/444867/528166/512480	7	504851/617809/767601/615788/515777/515377/100140945
BP	GO:0055114	oxidation-reduction process	72/823	352/5353	0.00498518	0.336856	281495/510440/539069/338074/529552/523311/319097/281904/514194/513873/618939/494549/613679/509837/282022/539606/505677/281112/513996/536763/509751/281306/282604/615697/614508/539976/508812/100301224/327692/535714/534217/514135/512002/521681/613338/541302/535182/281617/616648/532785/281002/526748/282388/533000/525042/514996/327697/404074/782446/527083/281730/100125835/512526/506626/3283888/510243/…	SOD1/IVD/LOC539069/AOX1/CYP7B1/GPX7/TXNRD3/LOXL4/CP/NDOR1/LOC618939/DIO3/AGPS/SUOX/PTGS1/PYCR1/ALDH1L1/CYBB/ACOX1/EGLN2/AOC1/MDH2/FDXR/LOC615697/ACADL/P3H1/DUS3L/LOC100301224/ALDH6A1/AIFM1/AIFM2/BCO2/HIBADH/NOX1/IDH3B/CYP2R1/MDH1/ALDH3A1/CFAP61/HADH/AOC3/CYB5RL/TXNRD1/GMPR/GPD1/PLOD3/NDUFS2/ALOX5/DIO1/LOC527083/CTBP2/PCYOX1/PYCR3/RTN4IP1/ND6/HMOX2/LOC613570/COQ6/ACAD8/ERO1A/FMO2/NDUFS7/LOC787257/…	72	36	281495/539069/338074/529552/319097/514194/618939/494549/613679/509837/282022/281112/509751/282604/508812/100301224/512002/521681/541302/532785/281002/526748/282388/404074/100125835/512526/506626/3283888/510243/511624/512070/100125317/508954/534041/281312/3283886	36	510440/523311/281904/513873/539606/505677/513996/536763/281306/615697/614508/539976/327692/535714/534217/514135/613338/535182/281617/616648/533000/525042/514996/327697/782446/527083/281730/613570/504401/338079/787257/614603/505103/281618/614145/616200
BP	GO:0002376	immune system process	32/823	137/5353	0.00836828	0.453786	282495/280828/781726/281043/100848331/505800/508666/327712/509004/539241/509167/280826/618541/407152/112441507/510832/100141258/505521/515418/281250/280867/504507/508800/615107/101903568/614091/507790/281251/512286/281735/574056/513836	BOLA-DQB/CXCL8/LOC781726/CCL2/LOC100848331/IL32/LOC508666/CCL5/CD1B/BLA-DQB/CCL19/IL6/LOC618541/PTPRC/LOC112441507/CD1E/LOC100141258/TNFSF14/LOC515418/IL1A/PRG4/TNFSF13B/AZGP1/CXCL10/GCSAML/LOC614091/PF4/IL1B/LOC512286/CXCL5/TNFSF8/TNFSF11	32	32	282495/280828/781726/281043/100848331/505800/508666/327712/509004/539241/509167/280826/618541/407152/112441507/510832/100141258/505521/515418/281250/280867/504507/508800/615107/101903568/614091/507790/281251/512286/281735/574056/513836	0
BP	GO:0006955	immune response	31/823	132/5353	0.00863441	0.453786	282495/280828/781726/281043/100848331/505800/508666/327712/509004/539241/509167/280826/618541/407152/510832/100141258/505521/515418/281250/280867/504507/508800/615107/101903568/614091/507790/281251/512286/281735/574056/513836	BOLA-DQB/CXCL8/LOC781726/CCL2/LOC100848331/IL32/LOC508666/CCL5/CD1B/BLA-DQB/CCL19/IL6/LOC618541/PTPRC/CD1E/LOC100141258/TNFSF14/LOC515418/IL1A/PRG4/TNFSF13B/AZGP1/CXCL10/GCSAML/LOC614091/PF4/IL1B/LOC512286/CXCL5/TNFSF8/TNFSF11	31	31	282495/280828/781726/281043/100848331/505800/508666/327712/509004/539241/509167/280826/618541/407152/510832/100141258/505521/515418/281250/280867/504507/508800/615107/101903568/614091/507790/281251/512286/281735/574056/513836	0
BP	GO:0098660	inorganic ion transmembrane transport	12/823	44/5353	0.029774	0.999863	282160/101904667/550622/782343/282701/282578/788745/100139857/338081/317697/338089/282657	CACNB3/LOC101904667/ATP6V0C/LOC782343/ATP5PB/ATP5F1A/LOC788745/RYR1/ATP5F1D/ITPR1/ATP6V1C1/ATP6V1H	12	4	550622/317697/338089/282657	8	282160/101904667/782343/282701/282578/788745/100139857/338081
BP	GO:0098662	inorganic cation transmembrane transport	12/823	44/5353	0.029774	0.999863	282160/101904667/550622/782343/282701/282578/788745/100139857/338081/317697/338089/282657	CACNB3/LOC101904667/ATP6V0C/LOC782343/ATP5PB/ATP5F1A/LOC788745/RYR1/ATP5F1D/ITPR1/ATP6V1C1/ATP6V1H	12	4	550622/317697/338089/282657	8	282160/101904667/782343/282701/282578/788745/100139857/338081
BP	GO:0098655	cation transmembrane transport	13/823	49/5353	0.0301576	0.999863	282160/101904667/550622/782343/282701/282578/788745/100139857/338081/317697/338089/282657/286814	CACNB3/LOC101904667/ATP6V0C/LOC782343/ATP5PB/ATP5F1A/LOC788745/RYR1/ATP5F1D/ITPR1/ATP6V1C1/ATP6V1H/P2RX7	13	5	550622/317697/338089/282657/286814	8	282160/101904667/782343/282701/282578/788745/100139857/338081
BP	GO:0001558	regulation of cell growth	6/823	17/5353	0.0352999	0.999863	282260/281103/506264/282326/404186/534658	IGFBP2/CTGF/CRIM1/HTRA1/IGFBP6/WISP2	6	3	281103/506264/534658	3	282260/282326/404186
BP	GO:0016049	cell growth	6/823	17/5353	0.0352999	0.999863	282260/281103/506264/282326/404186/534658	IGFBP2/CTGF/CRIM1/HTRA1/IGFBP6/WISP2	6	3	281103/506264/534658	3	282260/282326/404186
BP	GO:0040008	regulation of growth	6/823	17/5353	0.0352999	0.999863	282260/281103/506264/282326/404186/534658	IGFBP2/CTGF/CRIM1/HTRA1/IGFBP6/WISP2	6	3	281103/506264/534658	3	282260/282326/404186
BP	GO:0034220	ion transmembrane transport	17/823	71/5353	0.0376276	0.999863	506868/529399/282160/101904667/550622/782343/538708/282701/282578/104968422/788745/100139857/338081/317697/338089/282657/286814	LOC506868/LOC529399/CACNB3/LOC101904667/ATP6V0C/LOC782343/SLC7A2/ATP5PB/ATP5F1A/LOC104968422/LOC788745/RYR1/ATP5F1D/ITPR1/ATP6V1C1/ATP6V1H/P2RX7	17	8	506868/550622/538708/104968422/317697/338089/282657/286814	9	529399/282160/101904667/782343/282701/282578/788745/100139857/338081
BP	GO:0006470	protein dephosphorylation	16/823	67/5353	0.0438328	0.999863	112446050/505285/407152/507061/508150/536337/541175/512883/615432/286810/540786/511408/540380/614077/526888/512312	DUSP28/PTPRE/PTPRC/DUSP5/PTPRJ/PTPRR/DUSP10/PTPN4/DUSP3/PTPRN/PTEN/RNGTT/DUSP4/PTPN7/EPM2A/PTPN6	16	12	112446050/505285/407152/507061/508150/536337/541175/615432/511408/540380/614077/512312	4	512883/286810/540786/526888
BP	GO:1902600	proton transmembrane transport	9/823	32/5353	0.0468414	0.999863	101904667/550622/782343/282701/282578/788745/338081/338089/282657	LOC101904667/ATP6V0C/LOC782343/ATP5PB/ATP5F1A/LOC788745/ATP5F1D/ATP6V1C1/ATP6V1H	9	3	550622/338089/282657	6	101904667/782343/282701/282578/788745/338081
BP	GO:0001522	pseudouridine synthesis	5/823	14/5353	0.0510367	0.999863	617640/615644/534606/525521/514182	PUSL1/PUS7/RPUSD3/RPUSD1/NAF1	5	4	617640/615644/534606/514182	1	525521
BP	GO:0016311	dephosphorylation	16/823	70/5353	0.0622707	0.999863	112446050/505285/407152/507061/508150/536337/541175/512883/615432/286810/540786/511408/540380/614077/526888/512312	DUSP28/PTPRE/PTPRC/DUSP5/PTPRJ/PTPRR/DUSP10/PTPN4/DUSP3/PTPRN/PTEN/RNGTT/DUSP4/PTPN7/EPM2A/PTPN6	16	12	112446050/505285/407152/507061/508150/536337/541175/615432/511408/540380/614077/512312	4	512883/286810/540786/526888
BP	GO:0042157	lipoprotein metabolic process	7/823	24/5353	0.0635292	0.999863	510193/786352/281004/515697/768052/100298680/281631	LOC510193/LOC786352/APOE/LOC515697/PIGW/PIGX/APOA1	7	6	510193/786352/515697/768052/100298680/281631	1	281004
BP	GO:0040007	growth	10/823	39/5353	0.0658034	0.999863	282260/281103/407216/506264/282326/540517/404186/616088/534658/615037	IGFBP2/CTGF/BMP4/CRIM1/HTRA1/GDF11/IGFBP6/MUSTN1/WISP2/BMP2	10	6	281103/407216/506264/616088/534658/615037	4	282260/282326/540517/404186
BP	GO:0006869	lipid transport	6/823	20/5353	0.0739457	0.999863	510193/786352/281004/515697/281631/616782	LOC510193/LOC786352/APOE/LOC515697/APOA1/LOC616782	6	5	510193/786352/515697/281631/616782	1	281004
BP	GO:0005975	carbohydrate metabolic process	25/823	122/5353	0.0760747	0.999863	505560/534928/282855/286869/615745/510616/507107/281779/540303/281306/407183/281962/532742/514925/515366/525042/504781/280808/522919/513586/511919/513483/505049/530330/505987	PYGB/PFKFB4/PCK1/CHI3L1/GBE1/HK3/SLC3A2/GFPT1/ENO3/MDH2/PFKFB3/OVGP1/GLA/KLB/PGM2L1/GPD1/CHID1/GPI/GNPDA1/MPI/PGGHG/FBP1/AMY2B/GANC/GK	25	11	282855/286869/615745/510616/507107/407183/532742/515366/522919/530330/505987	14	505560/534928/281779/540303/281306/281962/514925/525042/504781/280808/513586/511919/513483/505049
BP	GO:0010876	lipid localization	6/823	21/5353	0.0906498	0.999863	510193/786352/281004/515697/281631/616782	LOC510193/LOC786352/APOE/LOC515697/APOA1/LOC616782	6	5	510193/786352/515697/281631/616782	1	281004
BP	GO:0051128	regulation of cellular component organization	12/823	52/5353	0.0922632	0.999863	282260/281103/506264/282326/505645/404186/781376/100532750/338052/506596/534658/509823	IGFBP2/CTGF/CRIM1/HTRA1/TMOD4/IGFBP6/TUBGCP2/PALM2/CAPZB/ARPC3/WISP2/PALMD	12	6	281103/506264/100532750/338052/506596/534658	6	282260/282326/505645/404186/781376/509823
BP	GO:0065008	regulation of biological quality	19/823	91/5353	0.0964104	0.999863	319097/618184/505645/788801/281137/509687/783470/613927/100532750/338052/506157/506596/415110/282388/504356/514510/100139857/286861/509823	TXNRD3/KDELR1/TMOD4/LOC788801/EDN1/KDELR3/TLN1/PDIA6/PALM2/CAPZB/ERP44/ARPC3/PDIA4/TXNRD1/PDIA2/DNAJC16/RYR1/FTL/PALMD	19	12	319097/281137/783470/613927/100532750/338052/506157/506596/415110/282388/504356/286861	7	618184/505645/788801/509687/514510/100139857/509823
BP	GO:0050793	regulation of developmental process	4/823	12/5353	0.0989297	0.999863	615419/100336873/100532750/509823	VASH1/LAMA3/PALM2/PALMD	4	2	100336873/100532750	2	615419/509823
BP	GO:0033013	tetrapyrrole metabolic process	4/823	13/5353	0.126273	0.999863	511791/613425/510679/510243	ALAS2/UROS/ALAD/HMOX2	4	2	613425/510243	2	511791/510679
BP	GO:0015988	energy coupled proton transmembrane transport, against electrochemical gradient	6/823	23/5353	0.129558	0.999863	101904667/550622/782343/282578/338089/282657	LOC101904667/ATP6V0C/LOC782343/ATP5F1A/ATP6V1C1/ATP6V1H	6	3	550622/338089/282657	3	101904667/782343/282578
BP	GO:0015991	ATP hydrolysis coupled proton transport	6/823	23/5353	0.129558	0.999863	101904667/550622/782343/282578/338089/282657	LOC101904667/ATP6V0C/LOC782343/ATP5F1A/ATP6V1C1/ATP6V1H	6	3	550622/338089/282657	3	101904667/782343/282578
BP	GO:0090662	ATP hydrolysis coupled transmembrane transport	6/823	23/5353	0.129558	0.999863	101904667/550622/782343/282578/338089/282657	LOC101904667/ATP6V0C/LOC782343/ATP5F1A/ATP6V1C1/ATP6V1H	6	3	550622/338089/282657	3	101904667/782343/282578
BP	GO:0099131	ATP hydrolysis coupled ion transmembrane transport	6/823	23/5353	0.129558	0.999863	101904667/550622/782343/282578/338089/282657	LOC101904667/ATP6V0C/LOC782343/ATP5F1A/ATP6V1C1/ATP6V1H	6	3	550622/338089/282657	3	101904667/782343/282578
BP	GO:0099132	ATP hydrolysis coupled cation transmembrane transport	6/823	23/5353	0.129558	0.999863	101904667/550622/782343/282578/338089/282657	LOC101904667/ATP6V0C/LOC782343/ATP5F1A/ATP6V1C1/ATP6V1H	6	3	550622/338089/282657	3	101904667/782343/282578
BP	GO:0009607	response to biotic stimulus	5/823	18/5353	0.130236	0.999863	353510/282255/777594/112441507/112441484	IFITM1/IFITM3/IFITM3/LOC112441507/LOC112441484	5	4	353510/777594/112441507/112441484	1	282255
BP	GO:0006913	nucleocytoplasmic transport	4/823	14/5353	0.156367	0.999863	539679/507869/512136/540982	KPNA1/TPR/NXF1/GLE1	4	3	539679/507869/512136	1	540982
BP	GO:0019318	hexose metabolic process	4/823	14/5353	0.156367	0.999863	534928/282855/407183/280808	PFKFB4/PCK1/PFKFB3/GPI	4	2	282855/407183	2	534928/280808
BP	GO:0051169	nuclear transport	4/823	14/5353	0.156367	0.999863	539679/507869/512136/540982	KPNA1/TPR/NXF1/GLE1	4	3	539679/507869/512136	1	540982
BP	GO:0046034	ATP metabolic process	7/823	31/5353	0.188765	0.999863	540303/282701/282578/280808/788745/338081/3283886	ENO3/ATP5PB/ATP5F1A/GPI/LOC788745/ATP5F1D/ND4	7	1	3283886	6	540303/282701/282578/280808/788745/338081
BP	GO:0070838	divalent metal ion transport	4/823	15/5353	0.188794	0.999863	282160/100139857/781492/317697	CACNB3/RYR1/NIPAL2/ITPR1	4	1	317697	3	282160/100139857/781492
BP	GO:0072511	divalent inorganic cation transport	4/823	15/5353	0.188794	0.999863	282160/100139857/781492/317697	CACNB3/RYR1/NIPAL2/ITPR1	4	1	317697	3	282160/100139857/781492
BP	GO:0006816	calcium ion transport	3/823	10/5353	0.189468	0.999863	282160/100139857/317697	CACNB3/RYR1/ITPR1	3	1	317697	2	282160/100139857
BP	GO:0051604	protein maturation	3/823	10/5353	0.189468	0.999863	282705/786732/767917	PSEN1/SPCS2/SPCS3	3	3	282705/786732/767917	0
BP	GO:0009123	nucleoside monophosphate metabolic process	8/823	37/5353	0.198692	0.999863	540303/282701/282578/112449363/280808/788745/338081/3283886	ENO3/ATP5PB/ATP5F1A/LOC112449363/GPI/LOC788745/ATP5F1D/ND4	8	1	3283886	7	540303/282701/282578/112449363/280808/788745/338081
BP	GO:0009124	nucleoside monophosphate biosynthetic process	6/823	26/5353	0.200018	0.999863	540303/282701/112449363/280808/788745/338081	ENO3/ATP5PB/LOC112449363/GPI/LOC788745/ATP5F1D	6	0		6	540303/282701/112449363/280808/788745/338081
BP	GO:0006457	protein folding	13/823	66/5353	0.205542	0.999863	614732/535310/538426/281832/768241/541274/786614/513397/528862/785768/281036/104970966/615521	LOC614732/FKBP10/DNAJB1/HSP90AA1/PDRG1/DNAJB4/LOC786614/DNAJA3/DNAJA1/RANBP2/CALR/LOC104970966/LOC615521	13	8	538426/281832/768241/541274/513397/528862/785768/281036	5	614732/535310/786614/104970966/615521
BP	GO:0033365	protein localization to organelle	5/823	21/5353	0.211661	0.999863	618184/539679/509687/509430/507869	KDELR1/KPNA1/KDELR3/SRP72/TPR	5	2	539679/507869	3	618184/509687/509430
BP	GO:0005996	monosaccharide metabolic process	4/823	16/5353	0.223108	0.999863	534928/282855/407183/280808	PFKFB4/PCK1/PFKFB3/GPI	4	2	282855/407183	2	534928/280808
BP	GO:0006413	translational initiation	4/823	16/5353	0.223108	0.999863	100533104/509613/513481/509987	EIF4EBP3/EIF4EBP1/EIF1B/MTIF3	4	1	513481	3	100533104/509613/509987
BP	GO:0009755	hormone-mediated signaling pathway	9/823	44/5353	0.226306	0.999863	404192/768225/281992/100296331/507176/532621/528877/100848466/281993	ASIP/NR1D1/PPARA/NR2F6/NR1H3/THRA/NR4A3/PGR/PPARG	9	3	404192/528877/100848466	6	768225/281992/100296331/507176/532621/281993
BP	GO:0016054	organic acid catabolic process	3/823	11/5353	0.232503	0.999863	513996/514035/100125835	ACOX1/DTD2/PCYOX1	3	1	100125835	2	513996/514035
BP	GO:0046395	carboxylic acid catabolic process	3/823	11/5353	0.232503	0.999863	513996/514035/100125835	ACOX1/DTD2/PCYOX1	3	1	100125835	2	513996/514035
BP	GO:0009126	purine nucleoside monophosphate metabolic process	7/823	33/5353	0.235824	0.999863	540303/282701/282578/280808/788745/338081/3283886	ENO3/ATP5PB/ATP5F1A/GPI/LOC788745/ATP5F1D/ND4	7	1	3283886	6	540303/282701/282578/280808/788745/338081
BP	GO:0009161	ribonucleoside monophosphate metabolic process	7/823	33/5353	0.235824	0.999863	540303/282701/282578/280808/788745/338081/3283886	ENO3/ATP5PB/ATP5F1A/GPI/LOC788745/ATP5F1D/ND4	7	1	3283886	6	540303/282701/282578/280808/788745/338081
BP	GO:0009167	purine ribonucleoside monophosphate metabolic process	7/823	33/5353	0.235824	0.999863	540303/282701/282578/280808/788745/338081/3283886	ENO3/ATP5PB/ATP5F1A/GPI/LOC788745/ATP5F1D/ND4	7	1	3283886	6	540303/282701/282578/280808/788745/338081
BP	GO:0006754	ATP biosynthetic process	5/823	22/5353	0.241793	0.999863	540303/282701/280808/788745/338081	ENO3/ATP5PB/GPI/LOC788745/ATP5F1D	5	0		5	540303/282701/280808/788745/338081
BP	GO:0009725	response to hormone	9/823	45/5353	0.247234	0.999863	404192/768225/281992/100296331/507176/532621/528877/100848466/281993	ASIP/NR1D1/PPARA/NR2F6/NR1H3/THRA/NR4A3/PGR/PPARG	9	3	404192/528877/100848466	6	768225/281992/100296331/507176/532621/281993
BP	GO:0032870	cellular response to hormone stimulus	9/823	45/5353	0.247234	0.999863	404192/768225/281992/100296331/507176/532621/528877/100848466/281993	ASIP/NR1D1/PPARA/NR2F6/NR1H3/THRA/NR4A3/PGR/PPARG	9	3	404192/528877/100848466	6	768225/281992/100296331/507176/532621/281993
BP	GO:0019725	cellular homeostasis	10/823	51/5353	0.250542	0.999863	319097/788801/613927/506157/415110/282388/504356/514510/100139857/286861	TXNRD3/LOC788801/PDIA6/ERP44/PDIA4/TXNRD1/PDIA2/DNAJC16/RYR1/FTL	10	7	319097/613927/506157/415110/282388/504356/286861	3	788801/514510/100139857
BP	GO:0006631	fatty acid metabolic process	4/823	17/5353	0.25886	0.999863	513996/515338/532785/613570	ACOX1/ACACB/HADH/LOC613570	4	1	532785	3	513996/515338/613570
BP	GO:0006357	regulation of transcription by RNA polymerase II	5/823	23/5353	0.272969	0.999863	509245/505293/541303/509729/540348	MED19/MED6/MED17/MED7/ELOVL1	5	2	505293/541303	3	509245/509729/540348
BP	GO:0009451	RNA modification	5/823	23/5353	0.272969	0.999863	617640/615644/534606/525521/514182	PUSL1/PUS7/RPUSD3/RPUSD1/NAF1	5	4	617640/615644/534606/514182	1	525521
BP	GO:0009890	negative regulation of biosynthetic process	3/823	12/5353	0.277028	0.999863	100533104/509613/512498	EIF4EBP3/EIF4EBP1/MAF1	3	0		3	100533104/509613/512498
BP	GO:0010558	negative regulation of macromolecule biosynthetic process	3/823	12/5353	0.277028	0.999863	100533104/509613/512498	EIF4EBP3/EIF4EBP1/MAF1	3	0		3	100533104/509613/512498
BP	GO:0031327	negative regulation of cellular biosynthetic process	3/823	12/5353	0.277028	0.999863	100533104/509613/512498	EIF4EBP3/EIF4EBP1/MAF1	3	0		3	100533104/509613/512498
BP	GO:0044282	small molecule catabolic process	3/823	12/5353	0.277028	0.999863	513996/514035/100125835	ACOX1/DTD2/PCYOX1	3	1	100125835	2	513996/514035
BP	GO:0051239	regulation of multicellular organismal process	3/823	12/5353	0.277028	0.999863	615419/281137/100336873	VASH1/EDN1/LAMA3	3	2	281137/100336873	1	615419
BP	GO:2000113	negative regulation of cellular macromolecule biosynthetic process	3/823	12/5353	0.277028	0.999863	100533104/509613/512498	EIF4EBP3/EIF4EBP1/MAF1	3	0		3	100533104/509613/512498
BP	GO:0014070	response to organic cyclic compound	9/823	47/5353	0.290869	0.999863	768225/281992/100296331/507176/532621/528877/100848466/281993/286814	NR1D1/PPARA/NR2F6/NR1H3/THRA/NR4A3/PGR/PPARG/P2RX7	9	3	528877/100848466/286814	6	768225/281992/100296331/507176/532621/281993
BP	GO:0070887	cellular response to chemical stimulus	10/823	53/5353	0.291632	0.999863	404192/768225/281992/100296331/507176/532621/528877/100848466/514859/281993	ASIP/NR1D1/PPARA/NR2F6/NR1H3/THRA/NR4A3/PGR/AKT1S1/PPARG	10	3	404192/528877/100848466	7	768225/281992/100296331/507176/532621/514859/281993
BP	GO:0071310	cellular response to organic substance	10/823	53/5353	0.291632	0.999863	404192/768225/281992/100296331/507176/532621/528877/100848466/514859/281993	ASIP/NR1D1/PPARA/NR2F6/NR1H3/THRA/NR4A3/PGR/AKT1S1/PPARG	10	3	404192/528877/100848466	7	768225/281992/100296331/507176/532621/514859/281993
BP	GO:0090066	regulation of anatomical structure size	4/823	18/5353	0.29561	0.999863	505645/281137/338052/506596	TMOD4/EDN1/CAPZB/ARPC3	4	3	281137/338052/506596	1	505645
BP	GO:0009127	purine nucleoside monophosphate biosynthetic process	5/823	24/5353	0.304917	0.999863	540303/282701/280808/788745/338081	ENO3/ATP5PB/GPI/LOC788745/ATP5F1D	5	0		5	540303/282701/280808/788745/338081
BP	GO:0009156	ribonucleoside monophosphate biosynthetic process	5/823	24/5353	0.304917	0.999863	540303/282701/280808/788745/338081	ENO3/ATP5PB/GPI/LOC788745/ATP5F1D	5	0		5	540303/282701/280808/788745/338081
BP	GO:0009168	purine ribonucleoside monophosphate biosynthetic process	5/823	24/5353	0.304917	0.999863	540303/282701/280808/788745/338081	ENO3/ATP5PB/GPI/LOC788745/ATP5F1D	5	0		5	540303/282701/280808/788745/338081
BP	GO:0010033	response to organic substance	11/823	60/5353	0.311813	0.999863	404192/768225/281992/100296331/507176/532621/528877/100848466/514859/281993/286814	ASIP/NR1D1/PPARA/NR2F6/NR1H3/THRA/NR4A3/PGR/AKT1S1/PPARG/P2RX7	11	4	404192/528877/100848466/286814	7	768225/281992/100296331/507176/532621/514859/281993
BP	GO:0045454	cell redox homeostasis	7/823	36/5353	0.312315	0.999863	319097/613927/506157/415110/282388/504356/514510	TXNRD3/PDIA6/ERP44/PDIA4/TXNRD1/PDIA2/DNAJC16	7	6	319097/613927/506157/415110/282388/504356	1	514510
BP	GO:0033993	response to lipid	8/823	42/5353	0.313332	0.999863	768225/281992/100296331/507176/532621/528877/100848466/281993	NR1D1/PPARA/NR2F6/NR1H3/THRA/NR4A3/PGR/PPARG	8	2	528877/100848466	6	768225/281992/100296331/507176/532621/281993
BP	GO:0043401	steroid hormone mediated signaling pathway	8/823	42/5353	0.313332	0.999863	768225/281992/100296331/507176/532621/528877/100848466/281993	NR1D1/PPARA/NR2F6/NR1H3/THRA/NR4A3/PGR/PPARG	8	2	528877/100848466	6	768225/281992/100296331/507176/532621/281993
BP	GO:0048545	response to steroid hormone	8/823	42/5353	0.313332	0.999863	768225/281992/100296331/507176/532621/528877/100848466/281993	NR1D1/PPARA/NR2F6/NR1H3/THRA/NR4A3/PGR/PPARG	8	2	528877/100848466	6	768225/281992/100296331/507176/532621/281993
BP	GO:0071383	cellular response to steroid hormone stimulus	8/823	42/5353	0.313332	0.999863	768225/281992/100296331/507176/532621/528877/100848466/281993	NR1D1/PPARA/NR2F6/NR1H3/THRA/NR4A3/PGR/PPARG	8	2	528877/100848466	6	768225/281992/100296331/507176/532621/281993
BP	GO:0071396	cellular response to lipid	8/823	42/5353	0.313332	0.999863	768225/281992/100296331/507176/532621/528877/100848466/281993	NR1D1/PPARA/NR2F6/NR1H3/THRA/NR4A3/PGR/PPARG	8	2	528877/100848466	6	768225/281992/100296331/507176/532621/281993
BP	GO:0071407	cellular response to organic cyclic compound	8/823	42/5353	0.313332	0.999863	768225/281992/100296331/507176/532621/528877/100848466/281993	NR1D1/PPARA/NR2F6/NR1H3/THRA/NR4A3/PGR/PPARG	8	2	528877/100848466	6	768225/281992/100296331/507176/532621/281993
BP	GO:0034613	cellular protein localization	18/823	103/5353	0.314568	0.999863	513774/618184/506192/504230/780850/539679/509687/523399/783470/504422/509430/507869/535071/512136/613547/281706/504912/540982	AKAP12/KDELR1/AP1B1/RAMP2/VTI1A/KPNA1/KDELR3/IPO13/TLN1/SEC24D/SRP72/TPR/SEC23B/NXF1/RAMP3/COPB2/TOM1/GLE1	18	8	513774/506192/780850/539679/783470/507869/535071/512136	10	618184/504230/509687/523399/504422/509430/613547/281706/504912/540982
BP	GO:0070727	cellular macromolecule localization	18/823	103/5353	0.314568	0.999863	513774/618184/506192/504230/780850/539679/509687/523399/783470/504422/509430/507869/535071/512136/613547/281706/504912/540982	AKAP12/KDELR1/AP1B1/RAMP2/VTI1A/KPNA1/KDELR3/IPO13/TLN1/SEC24D/SRP72/TPR/SEC23B/NXF1/RAMP3/COPB2/TOM1/GLE1	18	8	513774/506192/780850/539679/783470/507869/535071/512136	10	618184/504230/509687/523399/504422/509430/613547/281706/504912/540982
BP	GO:0006022	aminoglycan metabolic process	3/823	13/5353	0.322254	0.999863	513700/534787/541295	ITIH4/ITIH5/XYLT1	3	3	513700/534787/541295	0
BP	GO:0030203	glycosaminoglycan metabolic process	3/823	13/5353	0.322254	0.999863	513700/534787/541295	ITIH4/ITIH5/XYLT1	3	3	513700/534787/541295	0
BP	GO:0051172	negative regulation of nitrogen compound metabolic process	3/823	13/5353	0.322254	0.999863	100533104/509613/512498	EIF4EBP3/EIF4EBP1/MAF1	3	0		3	100533104/509613/512498
BP	GO:0051246	regulation of protein metabolic process	3/823	13/5353	0.322254	0.999863	100533104/509613/504937	EIF4EBP3/EIF4EBP1/PSMD3	3	1	504937	2	100533104/509613
BP	GO:0003333	amino acid transmembrane transport	4/823	19/5353	0.33294	0.999863	506868/529399/538708/104968422	LOC506868/LOC529399/SLC7A2/LOC104968422	4	3	506868/538708/104968422	1	529399
BP	GO:0006865	amino acid transport	4/823	19/5353	0.33294	0.999863	506868/529399/538708/104968422	LOC506868/LOC529399/SLC7A2/LOC104968422	4	3	506868/538708/104968422	1	529399
BP	GO:0042592	homeostatic process	10/823	55/5353	0.334365	0.999863	319097/788801/613927/506157/415110/282388/504356/514510/100139857/286861	TXNRD3/LOC788801/PDIA6/ERP44/PDIA4/TXNRD1/PDIA2/DNAJC16/RYR1/FTL	10	7	319097/613927/506157/415110/282388/504356/286861	3	788801/514510/100139857
BP	GO:0046488	phosphatidylinositol metabolic process	5/823	25/5353	0.33737	0.999863	533289/768052/100298680/281869/523736	PIP4K2A/PIGW/PIGX/INPP1/PIP5KL1	5	4	533289/768052/100298680/523736	1	281869
BP	GO:0032787	monocarboxylic acid metabolic process	6/823	31/5353	0.338883	0.999863	513996/540303/515338/532785/280808/613570	ACOX1/ENO3/ACACB/HADH/GPI/LOC613570	6	1	532785	5	513996/540303/515338/280808/613570
BP	GO:0033036	macromolecule localization	24/823	142/5353	0.339101	0.999863	513774/618184/510193/506192/786352/504230/780850/281004/515697/539679/509687/523399/783470/281631/616782/504422/509430/507869/535071/512136/613547/281706/504912/540982	AKAP12/KDELR1/LOC510193/AP1B1/LOC786352/RAMP2/VTI1A/APOE/LOC515697/KPNA1/KDELR3/IPO13/TLN1/APOA1/LOC616782/SEC24D/SRP72/TPR/SEC23B/NXF1/RAMP3/COPB2/TOM1/GLE1	24	13	513774/510193/506192/786352/780850/515697/539679/783470/281631/616782/507869/535071/512136	11	618184/504230/281004/509687/523399/504422/509430/613547/281706/504912/540982
BP	GO:0031324	negative regulation of cellular metabolic process	3/823	14/5353	0.367496	0.999863	100533104/509613/512498	EIF4EBP3/EIF4EBP1/MAF1	3	0		3	100533104/509613/512498
BP	GO:0006650	glycerophospholipid metabolic process	5/823	26/5353	0.370072	0.999863	533289/768052/100298680/281869/523736	PIP4K2A/PIGW/PIGX/INPP1/PIP5KL1	5	4	533289/768052/100298680/523736	1	281869
BP	GO:0046486	glycerolipid metabolic process	5/823	26/5353	0.370072	0.999863	533289/768052/100298680/281869/523736	PIP4K2A/PIGW/PIGX/INPP1/PIP5KL1	5	4	533289/768052/100298680/523736	1	281869
BP	GO:0048869	cellular developmental process	4/823	20/5353	0.370463	0.999863	510677/616088/100532750/509823	ADIG/MUSTN1/PALM2/PALMD	4	3	510677/616088/100532750	1	509823
BP	GO:0048523	negative regulation of cellular process	9/823	51/5353	0.382786	0.999863	510972/505645/529235/100533104/541161/338052/509613/514859/512498	CDKN1C/TMOD4/DDIT4/EIF4EBP3/DKK2/CAPZB/EIF4EBP1/AKT1S1/MAF1	9	3	529235/541161/338052	6	510972/505645/100533104/509613/514859/512498
BP	GO:0006082	organic acid metabolic process	18/823	108/5353	0.393843	0.999863	514586/281199/509837/513996/525350/540303/516241/513700/534787/514726/515338/511497/532785/514035/509429/100125835/280808/613570	QARS/GLUL/SUOX/ACOX1/TARSL2/ENO3/CSAD/ITIH4/ITIH5/MARS2/ACACB/RNPEPL1/HADH/DTD2/LARS/PCYOX1/GPI/LOC613570	18	8	509837/525350/513700/534787/514726/532785/509429/100125835	10	514586/281199/513996/540303/516241/515338/511497/514035/280808/613570
BP	GO:0043436	oxoacid metabolic process	18/823	108/5353	0.393843	0.999863	514586/281199/509837/513996/525350/540303/516241/513700/534787/514726/515338/511497/532785/514035/509429/100125835/280808/613570	QARS/GLUL/SUOX/ACOX1/TARSL2/ENO3/CSAD/ITIH4/ITIH5/MARS2/ACACB/RNPEPL1/HADH/DTD2/LARS/PCYOX1/GPI/LOC613570	18	8	509837/525350/513700/534787/514726/532785/509429/100125835	10	514586/281199/513996/540303/516241/515338/511497/514035/280808/613570
BP	GO:0032502	developmental process	11/823	64/5353	0.394619	0.999863	510677/615419/539090/541161/100336873/616088/100532750/novel.282/785659/504593/509823	ADIG/VASH1/SPRY2/DKK2/LAMA3/MUSTN1/PALM2/-/SIAH2/SPRY4/PALMD	11	7	510677/539090/541161/100336873/616088/100532750/785659	4	615419/novel.282/504593/509823
BP	GO:0009719	response to endogenous stimulus	9/823	52/5353	0.406216	0.999863	404192/768225/281992/100296331/507176/532621/528877/100848466/281993	ASIP/NR1D1/PPARA/NR2F6/NR1H3/THRA/NR4A3/PGR/PPARG	9	3	404192/528877/100848466	6	768225/281992/100296331/507176/532621/281993
BP	GO:0071495	cellular response to endogenous stimulus	9/823	52/5353	0.406216	0.999863	404192/768225/281992/100296331/507176/532621/528877/100848466/281993	ASIP/NR1D1/PPARA/NR2F6/NR1H3/THRA/NR4A3/PGR/PPARG	9	3	404192/528877/100848466	6	768225/281992/100296331/507176/532621/281993
BP	GO:0032271	regulation of protein polymerization	4/823	21/5353	0.407828	0.999863	505645/781376/338052/506596	TMOD4/TUBGCP2/CAPZB/ARPC3	4	2	338052/506596	2	505645/781376
BP	GO:0043254	regulation of protein complex assembly	4/823	21/5353	0.407828	0.999863	505645/781376/338052/506596	TMOD4/TUBGCP2/CAPZB/ARPC3	4	2	338052/506596	2	505645/781376
BP	GO:0044087	regulation of cellular component biogenesis	4/823	21/5353	0.407828	0.999863	505645/781376/338052/506596	TMOD4/TUBGCP2/CAPZB/ARPC3	4	2	338052/506596	2	505645/781376
BP	GO:0098656	anion transmembrane transport	4/823	21/5353	0.407828	0.999863	506868/529399/538708/104968422	LOC506868/LOC529399/SLC7A2/LOC104968422	4	3	506868/538708/104968422	1	529399
BP	GO:1902903	regulation of supramolecular fiber organization	4/823	21/5353	0.407828	0.999863	505645/781376/338052/506596	TMOD4/TUBGCP2/CAPZB/ARPC3	4	2	338052/506596	2	505645/781376
BP	GO:1903825	organic acid transmembrane transport	4/823	21/5353	0.407828	0.999863	506868/529399/538708/104968422	LOC506868/LOC529399/SLC7A2/LOC104968422	4	3	506868/538708/104968422	1	529399
BP	GO:1905039	carboxylic acid transmembrane transport	4/823	21/5353	0.407828	0.999863	506868/529399/538708/104968422	LOC506868/LOC529399/SLC7A2/LOC104968422	4	3	506868/538708/104968422	1	529399
BP	GO:0006873	cellular ion homeostasis	3/823	15/5353	0.412172	0.999863	788801/100139857/286861	LOC788801/RYR1/FTL	3	1	286861	2	788801/100139857
BP	GO:0006875	cellular metal ion homeostasis	3/823	15/5353	0.412172	0.999863	788801/100139857/286861	LOC788801/RYR1/FTL	3	1	286861	2	788801/100139857
BP	GO:0030003	cellular cation homeostasis	3/823	15/5353	0.412172	0.999863	788801/100139857/286861	LOC788801/RYR1/FTL	3	1	286861	2	788801/100139857
BP	GO:0055082	cellular chemical homeostasis	3/823	15/5353	0.412172	0.999863	788801/100139857/286861	LOC788801/RYR1/FTL	3	1	286861	2	788801/100139857
BP	GO:0015672	monovalent inorganic cation transport	14/823	84/5353	0.416268	0.999863	101904667/550622/281883/532844/782343/282701/282578/788745/338081/520448/534591/407176/338089/282657	LOC101904667/ATP6V0C/KCNJ2/ATP1B3/LOC782343/ATP5PB/ATP5F1A/LOC788745/ATP5F1D/KCNMB4/KCNN4/KCNMB1/ATP6V1C1/ATP6V1H	14	7	550622/281883/532844/534591/407176/338089/282657	7	101904667/782343/282701/282578/788745/338081/520448
BP	GO:0018193	peptidyl-amino acid modification	7/823	40/5353	0.419472	0.999863	541223/509382/786614/785768/618224/508161/104970966	ASPHD2/SETDB2/LOC786614/RANBP2/PADI1/PADI4/LOC104970966	7	2	541223/785768	5	509382/786614/618224/508161/104970966
BP	GO:0044281	small molecule metabolic process	37/823	231/5353	0.419732	0.999863	511987/514586/534928/282855/508158/281199/509837/513996/525350/540303/537688/516241/513700/534787/514726/515338/614728/407183/280752/281603/511497/532785/282701/282578/505511/514035/509429/112449363/100125835/280808/788745/613570/782907/338081/506343/614254/3283886	COQ4/QARS/PFKFB4/PCK1/AHCY/GLUL/SUOX/ACOX1/TARSL2/ENO3/PRPS2/CSAD/ITIH4/ITIH5/MARS2/ACACB/COASY/PFKFB3/CNP/ADCY7/RNPEPL1/HADH/ATP5PB/ATP5F1A/AHCYL1/DTD2/LARS/LOC112449363/PCYOX1/GPI/LOC788745/LOC613570/MTAP/ATP5F1D/ATIC/QPRT/ND4	37	17	282855/508158/509837/525350/537688/513700/534787/514726/407183/281603/532785/509429/100125835/782907/506343/614254/3283886	20	511987/514586/534928/281199/513996/540303/516241/515338/614728/280752/511497/282701/282578/505511/514035/112449363/280808/788745/613570/338081
BP	GO:0042221	response to chemical	11/823	66/5353	0.436679	0.999863	404192/768225/281992/100296331/507176/532621/528877/100848466/514859/281993/286814	ASIP/NR1D1/PPARA/NR2F6/NR1H3/THRA/NR4A3/PGR/AKT1S1/PPARG/P2RX7	11	4	404192/528877/100848466/286814	7	768225/281992/100296331/507176/532621/514859/281993
BP	GO:0051641	cellular localization	21/823	130/5353	0.439235	0.999863	513774/507518/618184/506192/504230/780850/785768/539679/509687/523399/783470/504422/509430/507869/535071/512136/613547/512490/281706/504912/540982	AKAP12/EXOC6/KDELR1/AP1B1/RAMP2/VTI1A/RANBP2/KPNA1/KDELR3/IPO13/TLN1/SEC24D/SRP72/TPR/SEC23B/NXF1/RAMP3/STXBP3/COPB2/TOM1/GLE1	21	11	513774/507518/506192/780850/785768/539679/783470/507869/535071/512136/512490	10	618184/504230/509687/523399/504422/509430/613547/281706/504912/540982
BP	GO:0006163	purine nucleotide metabolic process	10/823	60/5353	0.444502	0.999863	540303/614728/281603/282701/282578/280808/788745/338081/506343/3283886	ENO3/COASY/ADCY7/ATP5PB/ATP5F1A/GPI/LOC788745/ATP5F1D/ATIC/ND4	10	3	281603/506343/3283886	7	540303/614728/282701/282578/280808/788745/338081
BP	GO:0006733	oxidoreduction coenzyme metabolic process	4/823	22/5353	0.444725	0.999863	511987/540303/280808/614254	COQ4/ENO3/GPI/QPRT	4	1	614254	3	511987/540303/280808
BP	GO:0009144	purine nucleoside triphosphate metabolic process	7/823	41/5353	0.446292	0.999863	540303/282701/282578/280808/788745/338081/3283886	ENO3/ATP5PB/ATP5F1A/GPI/LOC788745/ATP5F1D/ND4	7	1	3283886	6	540303/282701/282578/280808/788745/338081
BP	GO:0009199	ribonucleoside triphosphate metabolic process	7/823	41/5353	0.446292	0.999863	540303/282701/282578/280808/788745/338081/3283886	ENO3/ATP5PB/ATP5F1A/GPI/LOC788745/ATP5F1D/ND4	7	1	3283886	6	540303/282701/282578/280808/788745/338081
BP	GO:0009205	purine ribonucleoside triphosphate metabolic process	7/823	41/5353	0.446292	0.999863	540303/282701/282578/280808/788745/338081/3283886	ENO3/ATP5PB/ATP5F1A/GPI/LOC788745/ATP5F1D/ND4	7	1	3283886	6	540303/282701/282578/280808/788745/338081
BP	GO:0008064	regulation of actin polymerization or depolymerization	3/823	16/5353	0.455802	0.999863	505645/338052/506596	TMOD4/CAPZB/ARPC3	3	2	338052/506596	1	505645
BP	GO:0008154	actin polymerization or depolymerization	3/823	16/5353	0.455802	0.999863	505645/338052/506596	TMOD4/CAPZB/ARPC3	3	2	338052/506596	1	505645
BP	GO:0030041	actin filament polymerization	3/823	16/5353	0.455802	0.999863	505645/338052/506596	TMOD4/CAPZB/ARPC3	3	2	338052/506596	1	505645
BP	GO:0030832	regulation of actin filament length	3/823	16/5353	0.455802	0.999863	505645/338052/506596	TMOD4/CAPZB/ARPC3	3	2	338052/506596	1	505645
BP	GO:0030833	regulation of actin filament polymerization	3/823	16/5353	0.455802	0.999863	505645/338052/506596	TMOD4/CAPZB/ARPC3	3	2	338052/506596	1	505645
BP	GO:0032535	regulation of cellular component size	3/823	16/5353	0.455802	0.999863	505645/338052/506596	TMOD4/CAPZB/ARPC3	3	2	338052/506596	1	505645
BP	GO:0032956	regulation of actin cytoskeleton organization	3/823	16/5353	0.455802	0.999863	505645/338052/506596	TMOD4/CAPZB/ARPC3	3	2	338052/506596	1	505645
BP	GO:0032970	regulation of actin filament-based process	3/823	16/5353	0.455802	0.999863	505645/338052/506596	TMOD4/CAPZB/ARPC3	3	2	338052/506596	1	505645
BP	GO:0032984	protein-containing complex disassembly	3/823	16/5353	0.455802	0.999863	505645/338052/507595	TMOD4/CAPZB/C17H12orf65	3	1	338052	2	505645/507595
BP	GO:0043624	cellular protein complex disassembly	3/823	16/5353	0.455802	0.999863	505645/338052/507595	TMOD4/CAPZB/C17H12orf65	3	1	338052	2	505645/507595
BP	GO:0050801	ion homeostasis	3/823	16/5353	0.455802	0.999863	788801/100139857/286861	LOC788801/RYR1/FTL	3	1	286861	2	788801/100139857
BP	GO:0055065	metal ion homeostasis	3/823	16/5353	0.455802	0.999863	788801/100139857/286861	LOC788801/RYR1/FTL	3	1	286861	2	788801/100139857
BP	GO:0055080	cation homeostasis	3/823	16/5353	0.455802	0.999863	788801/100139857/286861	LOC788801/RYR1/FTL	3	1	286861	2	788801/100139857
BP	GO:0098771	inorganic ion homeostasis	3/823	16/5353	0.455802	0.999863	788801/100139857/286861	LOC788801/RYR1/FTL	3	1	286861	2	788801/100139857
BP	GO:0110053	regulation of actin filament organization	3/823	16/5353	0.455802	0.999863	505645/338052/506596	TMOD4/CAPZB/ARPC3	3	2	338052/506596	1	505645
BP	GO:0048856	anatomical structure development	10/823	61/5353	0.466524	0.999863	615419/539090/541161/100336873/616088/100532750/novel.282/785659/504593/509823	VASH1/SPRY2/DKK2/LAMA3/MUSTN1/PALM2/-/SIAH2/SPRY4/PALMD	10	6	539090/541161/100336873/616088/100532750/785659	4	615419/novel.282/504593/509823
BP	GO:0072521	purine-containing compound metabolic process	10/823	61/5353	0.466524	0.999863	540303/614728/281603/282701/282578/280808/788745/338081/506343/3283886	ENO3/COASY/ADCY7/ATP5PB/ATP5F1A/GPI/LOC788745/ATP5F1D/ATIC/ND4	10	3	281603/506343/3283886	7	540303/614728/282701/282578/280808/788745/338081
BP	GO:0006813	potassium ion transport	5/823	29/5353	0.467388	0.999863	281883/532844/520448/534591/407176	KCNJ2/ATP1B3/KCNMB4/KCNN4/KCNMB1	5	4	281883/532844/534591/407176	1	520448
BP	GO:0042254	ribosome biogenesis	5/823	29/5353	0.467388	0.999863	510956/614870/515014/505600/514182	RRS1/POP4/MRPL10/LOC505600/NAF1	5	2	510956/514182	3	614870/515014/505600
BP	GO:0006310	DNA recombination	2/823	10/5353	0.469537	0.999863	507069/613590	BRCA2/XRCC4	2	1	613590	1	507069
BP	GO:0006888	ER to Golgi vesicle-mediated transport	2/823	10/5353	0.469537	0.999863	504422/535071	SEC24D/SEC23B	2	1	535071	1	504422
BP	GO:0009605	response to external stimulus	2/823	10/5353	0.469537	0.999863	112441507/286814	LOC112441507/P2RX7	2	2	112441507/286814	0
BP	GO:0017038	protein import	2/823	10/5353	0.469537	0.999863	539679/507869	KPNA1/TPR	2	2	539679/507869	0
BP	GO:0022406	membrane docking	2/823	10/5353	0.469537	0.999863	507518/512490	EXOC6/STXBP3	2	2	507518/512490	0
BP	GO:0030042	actin filament depolymerization	2/823	10/5353	0.469537	0.999863	505645/338052	TMOD4/CAPZB	2	1	338052	1	505645
BP	GO:0030258	lipid modification	2/823	10/5353	0.469537	0.999863	513996/281869	ACOX1/INPP1	2	0		2	513996/281869
BP	GO:0030834	regulation of actin filament depolymerization	2/823	10/5353	0.469537	0.999863	505645/338052	TMOD4/CAPZB	2	1	338052	1	505645
BP	GO:0030835	negative regulation of actin filament depolymerization	2/823	10/5353	0.469537	0.999863	505645/338052	TMOD4/CAPZB	2	1	338052	1	505645
BP	GO:0030837	negative regulation of actin filament polymerization	2/823	10/5353	0.469537	0.999863	505645/338052	TMOD4/CAPZB	2	1	338052	1	505645
BP	GO:0031333	negative regulation of protein complex assembly	2/823	10/5353	0.469537	0.999863	505645/338052	TMOD4/CAPZB	2	1	338052	1	505645
BP	GO:0032272	negative regulation of protein polymerization	2/823	10/5353	0.469537	0.999863	505645/338052	TMOD4/CAPZB	2	1	338052	1	505645
BP	GO:0043242	negative regulation of protein complex disassembly	2/823	10/5353	0.469537	0.999863	505645/338052	TMOD4/CAPZB	2	1	338052	1	505645
BP	GO:0048278	vesicle docking	2/823	10/5353	0.469537	0.999863	507518/512490	EXOC6/STXBP3	2	2	507518/512490	0
BP	GO:0051261	protein depolymerization	2/823	10/5353	0.469537	0.999863	505645/338052	TMOD4/CAPZB	2	1	338052	1	505645
BP	GO:0051693	actin filament capping	2/823	10/5353	0.469537	0.999863	505645/338052	TMOD4/CAPZB	2	1	338052	1	505645
BP	GO:0140056	organelle localization by membrane tethering	2/823	10/5353	0.469537	0.999863	507518/512490	EXOC6/STXBP3	2	2	507518/512490	0
BP	GO:1901879	regulation of protein depolymerization	2/823	10/5353	0.469537	0.999863	505645/338052	TMOD4/CAPZB	2	1	338052	1	505645
BP	GO:1901880	negative regulation of protein depolymerization	2/823	10/5353	0.469537	0.999863	505645/338052	TMOD4/CAPZB	2	1	338052	1	505645
BP	GO:1902904	negative regulation of supramolecular fiber organization	2/823	10/5353	0.469537	0.999863	505645/338052	TMOD4/CAPZB	2	1	338052	1	505645
BP	GO:0009141	nucleoside triphosphate metabolic process	7/823	42/5353	0.472884	0.999863	540303/282701/282578/280808/788745/338081/3283886	ENO3/ATP5PB/ATP5F1A/GPI/LOC788745/ATP5F1D/ND4	7	1	3283886	6	540303/282701/282578/280808/788745/338081
BP	GO:0051258	protein polymerization	4/823	23/5353	0.480884	0.999863	505645/781376/338052/506596	TMOD4/TUBGCP2/CAPZB/ARPC3	4	2	338052/506596	2	505645/781376
BP	GO:0006886	intracellular protein transport	15/823	94/5353	0.481568	0.999863	513774/506192/504230/780850/539679/523399/504422/509430/507869/535071/512136/613547/281706/504912/540982	AKAP12/AP1B1/RAMP2/VTI1A/KPNA1/IPO13/SEC24D/SRP72/TPR/SEC23B/NXF1/RAMP3/COPB2/TOM1/GLE1	15	7	513774/506192/780850/539679/507869/535071/512136	8	504230/523399/504422/509430/613547/281706/504912/540982
BP	GO:0019752	carboxylic acid metabolic process	17/823	107/5353	0.482633	0.999863	514586/281199/513996/525350/540303/516241/513700/534787/514726/515338/511497/532785/514035/509429/100125835/280808/613570	QARS/GLUL/ACOX1/TARSL2/ENO3/CSAD/ITIH4/ITIH5/MARS2/ACACB/RNPEPL1/HADH/DTD2/LARS/PCYOX1/GPI/LOC613570	17	7	525350/513700/534787/514726/532785/509429/100125835	10	514586/281199/513996/540303/516241/515338/511497/514035/280808/613570
BP	GO:0009108	coenzyme biosynthetic process	6/823	36/5353	0.484853	0.999863	511987/281917/540303/614728/280808/614254	COQ4/MOCS1/ENO3/COASY/GPI/QPRT	6	2	281917/614254	4	511987/540303/614728/280808
BP	GO:0006164	purine nucleotide biosynthetic process	8/823	49/5353	0.487002	0.999863	540303/614728/281603/282701/280808/788745/338081/506343	ENO3/COASY/ADCY7/ATP5PB/GPI/LOC788745/ATP5F1D/ATIC	8	2	281603/506343	6	540303/614728/282701/280808/788745/338081
BP	GO:0009166	nucleotide catabolic process	3/823	17/5353	0.498003	0.999863	540303/280752/280808	ENO3/CNP/GPI	3	0		3	540303/280752/280808
BP	GO:0010629	negative regulation of gene expression	3/823	17/5353	0.498003	0.999863	100533104/509613/512498	EIF4EBP3/EIF4EBP1/MAF1	3	0		3	100533104/509613/512498
BP	GO:0022411	cellular component disassembly	3/823	17/5353	0.498003	0.999863	505645/338052/507595	TMOD4/CAPZB/C17H12orf65	3	1	338052	2	505645/507595
BP	GO:0048878	chemical homeostasis	3/823	17/5353	0.498003	0.999863	788801/100139857/286861	LOC788801/RYR1/FTL	3	1	286861	2	788801/100139857
BP	GO:0072594	establishment of protein localization to organelle	3/823	17/5353	0.498003	0.999863	539679/509430/507869	KPNA1/SRP72/TPR	3	2	539679/507869	1	509430
BP	GO:0072522	purine-containing compound biosynthetic process	8/823	50/5353	0.511298	0.999863	540303/614728/281603/282701/280808/788745/338081/506343	ENO3/COASY/ADCY7/ATP5PB/GPI/LOC788745/ATP5F1D/ATIC	8	2	281603/506343	6	540303/614728/282701/280808/788745/338081
BP	GO:0097435	supramolecular fiber organization	4/823	24/5353	0.516077	0.999863	505645/781376/338052/506596	TMOD4/TUBGCP2/CAPZB/ARPC3	4	2	338052/506596	2	505645/781376
BP	GO:0009150	purine ribonucleotide metabolic process	9/823	57/5353	0.521927	0.999863	540303/614728/281603/282701/282578/280808/788745/338081/3283886	ENO3/COASY/ADCY7/ATP5PB/ATP5F1A/GPI/LOC788745/ATP5F1D/ND4	9	2	281603/3283886	7	540303/614728/282701/282578/280808/788745/338081
BP	GO:0009259	ribonucleotide metabolic process	9/823	57/5353	0.521927	0.999863	540303/614728/281603/282701/282578/280808/788745/338081/3283886	ENO3/COASY/ADCY7/ATP5PB/ATP5F1A/GPI/LOC788745/ATP5F1D/ND4	9	2	281603/3283886	7	540303/614728/282701/282578/280808/788745/338081
BP	GO:0048519	negative regulation of biological process	9/823	57/5353	0.521927	0.999863	510972/505645/529235/100533104/541161/338052/509613/514859/512498	CDKN1C/TMOD4/DDIT4/EIF4EBP3/DKK2/CAPZB/EIF4EBP1/AKT1S1/MAF1	9	3	529235/541161/338052	6	510972/505645/100533104/509613/514859/512498
BP	GO:0007034	vacuolar transport	2/823	11/5353	0.522211	0.999863	615954/510596	CHMP2B/CHMP6	2	1	615954	1	510596
BP	GO:0010638	positive regulation of organelle organization	2/823	11/5353	0.522211	0.999863	781376/506596	TUBGCP2/ARPC3	2	1	506596	1	781376
BP	GO:0031334	positive regulation of protein complex assembly	2/823	11/5353	0.522211	0.999863	781376/506596	TUBGCP2/ARPC3	2	1	506596	1	781376
BP	GO:0032273	positive regulation of protein polymerization	2/823	11/5353	0.522211	0.999863	781376/506596	TUBGCP2/ARPC3	2	1	506596	1	781376
BP	GO:0032879	regulation of localization	2/823	11/5353	0.522211	0.999863	100336873/101903568	LAMA3/GCSAML	2	2	100336873/101903568	0
BP	GO:0044089	positive regulation of cellular component biogenesis	2/823	11/5353	0.522211	0.999863	781376/506596	TUBGCP2/ARPC3	2	1	506596	1	781376
BP	GO:0051494	negative regulation of cytoskeleton organization	2/823	11/5353	0.522211	0.999863	505645/338052	TMOD4/CAPZB	2	1	338052	1	505645
BP	GO:0051495	positive regulation of cytoskeleton organization	2/823	11/5353	0.522211	0.999863	781376/506596	TUBGCP2/ARPC3	2	1	506596	1	781376
BP	GO:1902905	positive regulation of supramolecular fiber organization	2/823	11/5353	0.522211	0.999863	781376/506596	TUBGCP2/ARPC3	2	1	506596	1	781376
BP	GO:0017144	drug metabolic process	7/823	44/5353	0.524967	0.999863	540303/282701/282578/280808/788745/338081/3283886	ENO3/ATP5PB/ATP5F1A/GPI/LOC788745/ATP5F1D/ND4	7	1	3283886	6	540303/282701/282578/280808/788745/338081
BP	GO:0006334	nucleosome assembly	5/823	31/5353	0.529673	0.999863	617975/513971/782688/783378/511901	H1F0/HIST1H1C/LOC782688/LOC783378/H1FX	5	1	783378	4	617975/513971/782688/511901
BP	GO:0009142	nucleoside triphosphate biosynthetic process	5/823	31/5353	0.529673	0.999863	540303/282701/280808/788745/338081	ENO3/ATP5PB/GPI/LOC788745/ATP5F1D	5	0		5	540303/282701/280808/788745/338081
BP	GO:0009145	purine nucleoside triphosphate biosynthetic process	5/823	31/5353	0.529673	0.999863	540303/282701/280808/788745/338081	ENO3/ATP5PB/GPI/LOC788745/ATP5F1D	5	0		5	540303/282701/280808/788745/338081
BP	GO:0009201	ribonucleoside triphosphate biosynthetic process	5/823	31/5353	0.529673	0.999863	540303/282701/280808/788745/338081	ENO3/ATP5PB/GPI/LOC788745/ATP5F1D	5	0		5	540303/282701/280808/788745/338081
BP	GO:0009206	purine ribonucleoside triphosphate biosynthetic process	5/823	31/5353	0.529673	0.999863	540303/282701/280808/788745/338081	ENO3/ATP5PB/GPI/LOC788745/ATP5F1D	5	0		5	540303/282701/280808/788745/338081
BP	GO:0031497	chromatin assembly	5/823	31/5353	0.529673	0.999863	617975/513971/782688/783378/511901	H1F0/HIST1H1C/LOC782688/LOC783378/H1FX	5	1	783378	4	617975/513971/782688/511901
BP	GO:0034728	nucleosome organization	5/823	31/5353	0.529673	0.999863	617975/513971/782688/783378/511901	H1F0/HIST1H1C/LOC782688/LOC783378/H1FX	5	1	783378	4	617975/513971/782688/511901
BP	GO:0007015	actin filament organization	3/823	18/5353	0.538482	0.999863	505645/338052/506596	TMOD4/CAPZB/ARPC3	3	2	338052/506596	1	505645
BP	GO:0019359	nicotinamide nucleotide biosynthetic process	3/823	18/5353	0.538482	0.999863	540303/280808/614254	ENO3/GPI/QPRT	3	1	614254	2	540303/280808
BP	GO:0019363	pyridine nucleotide biosynthetic process	3/823	18/5353	0.538482	0.999863	540303/280808/614254	ENO3/GPI/QPRT	3	1	614254	2	540303/280808
BP	GO:0072525	pyridine-containing compound biosynthetic process	3/823	18/5353	0.538482	0.999863	540303/280808/614254	ENO3/GPI/QPRT	3	1	614254	2	540303/280808
BP	GO:0006812	cation transport	23/823	150/5353	0.541452	0.999863	282160/101904667/521728/550622/281883/532844/509611/508169/782343/282701/282578/788745/523889/100139857/781492/338081/520448/534591/317697/407176/338089/282657/286814	CACNB3/LOC101904667/ATP13A4/ATP6V0C/KCNJ2/ATP1B3/TMCO3/SLC30A5/LOC782343/ATP5PB/ATP5F1A/LOC788745/ATP13A3/RYR1/NIPAL2/ATP5F1D/KCNMB4/KCNN4/ITPR1/KCNMB1/ATP6V1C1/ATP6V1H/P2RX7	23	12	521728/550622/281883/532844/508169/523889/534591/317697/407176/338089/282657/286814	11	282160/101904667/509611/782343/282701/282578/788745/100139857/781492/338081/520448
BP	GO:0019637	organophosphate metabolic process	21/823	137/5353	0.543389	0.999863	281917/533289/540303/537688/768052/614728/100298680/280752/281603/282701/282578/525042/112449363/281869/280808/788745/523736/338081/506343/614254/3283886	MOCS1/PIP4K2A/ENO3/PRPS2/PIGW/COASY/PIGX/CNP/ADCY7/ATP5PB/ATP5F1A/GPD1/LOC112449363/INPP1/GPI/LOC788745/PIP5KL1/ATP5F1D/ATIC/QPRT/ND4	21	10	281917/533289/537688/768052/100298680/281603/523736/506343/614254/3283886	11	540303/614728/280752/282701/282578/525042/112449363/281869/280808/788745/338081
BP	GO:0071702	organic substance transport	26/823	170/5353	0.545543	0.999863	506868/529399/513774/510193/506192/786352/504230/780850/281004/515697/539679/523399/281631/616782/504422/538708/509430/507869/535071/512136/534488/613547/104968422/281706/504912/540982	LOC506868/LOC529399/AKAP12/LOC510193/AP1B1/LOC786352/RAMP2/VTI1A/APOE/LOC515697/KPNA1/IPO13/APOA1/LOC616782/SEC24D/SLC7A2/SRP72/TPR/SEC23B/NXF1/SLC35A5/RAMP3/LOC104968422/COPB2/TOM1/GLE1	26	16	506868/513774/510193/506192/786352/780850/515697/539679/281631/616782/538708/507869/535071/512136/534488/104968422	10	529399/504230/281004/523399/504422/509430/613547/281706/504912/540982
BP	GO:0046434	organophosphate catabolic process	4/823	25/5353	0.550117	0.999863	540303/280752/525042/280808	ENO3/CNP/GPD1/GPI	4	0		4	540303/280752/525042/280808
BP	GO:0006323	DNA packaging	5/823	32/5353	0.559573	0.999863	617975/513971/782688/783378/511901	H1F0/HIST1H1C/LOC782688/LOC783378/H1FX	5	1	783378	4	617975/513971/782688/511901
BP	GO:0016053	organic acid biosynthetic process	5/823	32/5353	0.559573	0.999863	281199/540303/515338/511497/280808	GLUL/ENO3/ACACB/RNPEPL1/GPI	5	0		5	281199/540303/515338/511497/280808
BP	GO:0022613	ribonucleoprotein complex biogenesis	5/823	32/5353	0.559573	0.999863	510956/614870/515014/505600/514182	RRS1/POP4/MRPL10/LOC505600/NAF1	5	2	510956/514182	3	614870/515014/505600
BP	GO:0046394	carboxylic acid biosynthetic process	5/823	32/5353	0.559573	0.999863	281199/540303/515338/511497/280808	GLUL/ENO3/ACACB/RNPEPL1/GPI	5	0		5	281199/540303/515338/511497/280808
BP	GO:0009117	nucleotide metabolic process	14/823	92/5353	0.561943	0.999863	540303/537688/614728/280752/281603/282701/282578/112449363/280808/788745/338081/506343/614254/3283886	ENO3/PRPS2/COASY/CNP/ADCY7/ATP5PB/ATP5F1A/LOC112449363/GPI/LOC788745/ATP5F1D/ATIC/QPRT/ND4	14	5	537688/281603/506343/614254/3283886	9	540303/614728/280752/282701/282578/112449363/280808/788745/338081
BP	GO:0019693	ribose phosphate metabolic process	9/823	59/5353	0.566216	0.999863	540303/614728/281603/282701/282578/280808/788745/338081/3283886	ENO3/COASY/ADCY7/ATP5PB/ATP5F1A/GPI/LOC788745/ATP5F1D/ND4	9	2	281603/3283886	7	540303/614728/282701/282578/280808/788745/338081
BP	GO:0008104	protein localization	18/823	119/5353	0.570179	0.999863	513774/618184/506192/504230/780850/539679/509687/523399/783470/504422/509430/507869/535071/512136/613547/281706/504912/540982	AKAP12/KDELR1/AP1B1/RAMP2/VTI1A/KPNA1/KDELR3/IPO13/TLN1/SEC24D/SRP72/TPR/SEC23B/NXF1/RAMP3/COPB2/TOM1/GLE1	18	8	513774/506192/780850/539679/783470/507869/535071/512136	10	618184/504230/509687/523399/504422/509430/613547/281706/504912/540982
BP	GO:0006497	protein lipidation	2/823	12/5353	0.571248	0.999863	768052/100298680	PIGW/PIGX	2	2	768052/100298680	0
BP	GO:0006506	GPI anchor biosynthetic process	2/823	12/5353	0.571248	0.999863	768052/100298680	PIGW/PIGX	2	2	768052/100298680	0
BP	GO:0006661	phosphatidylinositol biosynthetic process	2/823	12/5353	0.571248	0.999863	768052/100298680	PIGW/PIGX	2	2	768052/100298680	0
BP	GO:0006879	cellular iron ion homeostasis	2/823	12/5353	0.571248	0.999863	788801/286861	LOC788801/FTL	2	1	286861	1	788801
BP	GO:0032011	ARF protein signal transduction	2/823	12/5353	0.571248	0.999863	517887/532237	CYTH4/PSD4	2	2	517887/532237	0
BP	GO:0032012	regulation of ARF protein signal transduction	2/823	12/5353	0.571248	0.999863	517887/532237	CYTH4/PSD4	2	2	517887/532237	0
BP	GO:0032268	regulation of cellular protein metabolic process	2/823	12/5353	0.571248	0.999863	100533104/509613	EIF4EBP3/EIF4EBP1	2	0		2	100533104/509613
BP	GO:0042158	lipoprotein biosynthetic process	2/823	12/5353	0.571248	0.999863	768052/100298680	PIGW/PIGX	2	2	768052/100298680	0
BP	GO:0043244	regulation of protein complex disassembly	2/823	12/5353	0.571248	0.999863	505645/338052	TMOD4/CAPZB	2	1	338052	1	505645
BP	GO:0046916	cellular transition metal ion homeostasis	2/823	12/5353	0.571248	0.999863	788801/286861	LOC788801/FTL	2	1	286861	1	788801
BP	GO:0048584	positive regulation of response to stimulus	2/823	12/5353	0.571248	0.999863	407152/101903568	PTPRC/GCSAML	2	2	407152/101903568	0
BP	GO:0055072	iron ion homeostasis	2/823	12/5353	0.571248	0.999863	788801/286861	LOC788801/FTL	2	1	286861	1	788801
BP	GO:0009152	purine ribonucleotide biosynthetic process	7/823	46/5353	0.574987	0.999863	540303/614728/281603/282701/280808/788745/338081	ENO3/COASY/ADCY7/ATP5PB/GPI/LOC788745/ATP5F1D	7	1	281603	6	540303/614728/282701/280808/788745/338081
BP	GO:0009260	ribonucleotide biosynthetic process	7/823	46/5353	0.574987	0.999863	540303/614728/281603/282701/280808/788745/338081	ENO3/COASY/ADCY7/ATP5PB/GPI/LOC788745/ATP5F1D	7	1	281603	6	540303/614728/282701/280808/788745/338081
BP	GO:0046390	ribose phosphate biosynthetic process	7/823	46/5353	0.574987	0.999863	540303/614728/281603/282701/280808/788745/338081	ENO3/COASY/ADCY7/ATP5PB/GPI/LOC788745/ATP5F1D	7	1	281603	6	540303/614728/282701/280808/788745/338081
BP	GO:0010605	negative regulation of macromolecule metabolic process	3/823	19/5353	0.577021	0.999863	100533104/509613/512498	EIF4EBP3/EIF4EBP1/MAF1	3	0		3	100533104/509613/512498
BP	GO:1901292	nucleoside phosphate catabolic process	3/823	19/5353	0.577021	0.999863	540303/280752/280808	ENO3/CNP/GPI	3	0		3	540303/280752/280808
BP	GO:0009165	nucleotide biosynthetic process	11/823	73/5353	0.579529	0.999863	540303/537688/614728/281603/282701/112449363/280808/788745/338081/506343/614254	ENO3/PRPS2/COASY/ADCY7/ATP5PB/LOC112449363/GPI/LOC788745/ATP5F1D/ATIC/QPRT	11	4	537688/281603/506343/614254	7	540303/614728/282701/112449363/280808/788745/338081
BP	GO:1901293	nucleoside phosphate biosynthetic process	11/823	73/5353	0.579529	0.999863	540303/537688/614728/281603/282701/112449363/280808/788745/338081/506343/614254	ENO3/PRPS2/COASY/ADCY7/ATP5PB/LOC112449363/GPI/LOC788745/ATP5F1D/ATIC/QPRT	11	4	537688/281603/506343/614254	7	540303/614728/282701/112449363/280808/788745/338081
BP	GO:0006518	peptide metabolic process	38/823	252/5353	0.581034	0.999863	novel.1766/514586/782525/281898/101902561/101905894/100533104/614872/novel.1326/525350/100299845/785386/514726/787803/100296205/614625/101906923/782021/101903301/101905514/100297498/616830/614579/509429/509613/538054/786732/286867/513481/618220/514181/510824/508359/784243/784052/509987/507595/767917	-/QARS/LOC782525/RPSA/LOC101902561/LOC101905894/EIF4EBP3/RPL22L1/-/TARSL2/LOC100299845/LOC785386/MARS2/LOC787803/LOC100296205/LOC614625/LOC101906923/LOC782021/LOC101903301/LOC101905514/LOC100297498/LOC616830/MRPL14/LARS/EIF4EBP1/MRPL16/SPCS2/RPS2/EIF1B/LOC618220/LOC514181/MRPS18B/MRPL49/LOC784243/LOC784052/MTIF3/C17H12orf65/SPCS3	38	7	525350/514726/100296205/509429/786732/513481/767917	31	novel.1766/514586/782525/281898/101902561/101905894/100533104/614872/novel.1326/100299845/785386/787803/614625/101906923/782021/101903301/101905514/100297498/616830/614579/509613/538054/286867/618220/514181/510824/508359/784243/784052/509987/507595
BP	GO:0051493	regulation of cytoskeleton organization	4/823	26/5353	0.582852	0.999863	505645/781376/338052/506596	TMOD4/TUBGCP2/CAPZB/ARPC3	4	2	338052/506596	2	505645/781376
BP	GO:0051186	cofactor metabolic process	9/823	60/5353	0.587695	0.999863	511987/281917/511791/540303/614728/533308/280808/510243/614254	COQ4/MOCS1/ALAS2/ENO3/COASY/LOC533308/GPI/HMOX2/QPRT	9	3	281917/510243/614254	6	511987/511791/540303/614728/533308/280808
BP	GO:0006333	chromatin assembly or disassembly	5/823	33/5353	0.588492	0.999863	617975/513971/782688/783378/511901	H1F0/HIST1H1C/LOC782688/LOC783378/H1FX	5	1	783378	4	617975/513971/782688/511901
BP	GO:0006732	coenzyme metabolic process	6/823	40/5353	0.593887	0.999863	511987/281917/540303/614728/280808/614254	COQ4/MOCS1/ENO3/COASY/GPI/QPRT	6	2	281917/614254	4	511987/540303/614728/280808
BP	GO:0007186	G-protein-coupled receptor signaling pathway	44/823	294/5353	0.605271	0.999863	281231/281736/529760/615323/493645/519716/518283/523110/404136/112447493/508224/515172/101904771/504230/512583/527831/286969/782719/112443512/540119/408018/506348/407771/527140/535664/510668/528174/539107/781956/538759/539336/507783/282135/281605/281135/516334/613547/100299135/613901/505056/497017/512167/540038/281793	HRH1/CXCR4/ADORA2B/GRP/C5AR1/CCR6/PTAFR/NSG1/TACR3/GPR150/SCG5/P2RY10/TAS1R3/RAMP2/ACKR2/GPER1/UTS2R/CXCR2/LOC112443512/MCHR1/CCR3/DGKA/CCR1/CALCRL/GPRC5C/CCR7/ADGRD1/GPR55/OPRD1/HCAR1/NTSR2/PTH1R/ADRA2A/ADRB2/S1PR1/GPRC5B/RAMP3/ADGRG2/NSG2/GPR35/CCR5/HTR6/GPR18/GNAS	44	27	281231/281736/529760/615323/493645/519716/518283/523110/515172/512583/527831/782719/112443512/408018/407771/527140/510668/528174/781956/539336/282135/281605/281135/516334/505056/497017/540038	17	404136/112447493/508224/101904771/504230/286969/540119/506348/535664/539107/538759/507783/613547/100299135/613901/512167/281793
BP	GO:0007155	cell adhesion	17/823	115/5353	0.610951	0.999863	281088/407098/783645/767920/537324/281063/514537/281499/508251/540115/783470/100336873/281717/282118/509969/281530/515924	COMP/CD4/VCL/CD24/CDH7/CDH3/PCDH7/SPP1/FAT1/PCDH12/TLN1/LAMA3/HAPLN1/VCAM1/CLSTN3/THBS1/RET	17	11	407098/783645/767920/281063/514537/281499/508251/783470/100336873/282118/281530	6	281088/537324/540115/281717/509969/515924
BP	GO:0022610	biological adhesion	17/823	115/5353	0.610951	0.999863	281088/407098/783645/767920/537324/281063/514537/281499/508251/540115/783470/100336873/281717/282118/509969/281530/515924	COMP/CD4/VCL/CD24/CDH7/CDH3/PCDH7/SPP1/FAT1/PCDH12/TLN1/LAMA3/HAPLN1/VCAM1/CLSTN3/THBS1/RET	17	11	407098/783645/767920/281063/514537/281499/508251/783470/100336873/282118/281530	6	281088/537324/540115/281717/509969/515924
BP	GO:0006753	nucleoside phosphate metabolic process	14/823	95/5353	0.613246	0.999863	540303/537688/614728/280752/281603/282701/282578/112449363/280808/788745/338081/506343/614254/3283886	ENO3/PRPS2/COASY/CNP/ADCY7/ATP5PB/ATP5F1A/LOC112449363/GPI/LOC788745/ATP5F1D/ATIC/QPRT/ND4	14	5	537688/281603/506343/614254/3283886	9	540303/614728/280752/282701/282578/112449363/280808/788745/338081
BP	GO:0000413	protein peptidyl-prolyl isomerization	3/823	20/5353	0.613473	0.999863	786614/785768/104970966	LOC786614/RANBP2/LOC104970966	3	1	785768	2	786614/104970966
BP	GO:0006091	generation of precursor metabolites and energy	3/823	20/5353	0.613473	0.999863	540303/280808/3283886	ENO3/GPI/ND4	3	1	3283886	2	540303/280808
BP	GO:0009892	negative regulation of metabolic process	3/823	20/5353	0.613473	0.999863	100533104/509613/512498	EIF4EBP3/EIF4EBP1/MAF1	3	0		3	100533104/509613/512498
BP	GO:0018208	peptidyl-proline modification	3/823	20/5353	0.613473	0.999863	786614/785768/104970966	LOC786614/RANBP2/LOC104970966	3	1	785768	2	786614/104970966
BP	GO:0019362	pyridine nucleotide metabolic process	3/823	20/5353	0.613473	0.999863	540303/280808/614254	ENO3/GPI/QPRT	3	1	614254	2	540303/280808
BP	GO:0046496	nicotinamide nucleotide metabolic process	3/823	20/5353	0.613473	0.999863	540303/280808/614254	ENO3/GPI/QPRT	3	1	614254	2	540303/280808
BP	GO:0072524	pyridine-containing compound metabolic process	3/823	20/5353	0.613473	0.999863	540303/280808/614254	ENO3/GPI/QPRT	3	1	614254	2	540303/280808
BP	GO:0006090	pyruvate metabolic process	2/823	13/5353	0.616519	0.999863	540303/280808	ENO3/GPI	2	0		2	540303/280808
BP	GO:0006096	glycolytic process	2/823	13/5353	0.616519	0.999863	540303/280808	ENO3/GPI	2	0		2	540303/280808
BP	GO:0006505	GPI anchor metabolic process	2/823	13/5353	0.616519	0.999863	768052/100298680	PIGW/PIGX	2	2	768052/100298680	0
BP	GO:0006757	ATP generation from ADP	2/823	13/5353	0.616519	0.999863	540303/280808	ENO3/GPI	2	0		2	540303/280808
BP	GO:0009135	purine nucleoside diphosphate metabolic process	2/823	13/5353	0.616519	0.999863	540303/280808	ENO3/GPI	2	0		2	540303/280808
BP	GO:0009179	purine ribonucleoside diphosphate metabolic process	2/823	13/5353	0.616519	0.999863	540303/280808	ENO3/GPI	2	0		2	540303/280808
BP	GO:0009185	ribonucleoside diphosphate metabolic process	2/823	13/5353	0.616519	0.999863	540303/280808	ENO3/GPI	2	0		2	540303/280808
BP	GO:0010639	negative regulation of organelle organization	2/823	13/5353	0.616519	0.999863	505645/338052	TMOD4/CAPZB	2	1	338052	1	505645
BP	GO:0042866	pyruvate biosynthetic process	2/823	13/5353	0.616519	0.999863	540303/280808	ENO3/GPI	2	0		2	540303/280808
BP	GO:0043087	regulation of GTPase activity	2/823	13/5353	0.616519	0.999863	540027/104968536	RASAL3/IQGAP1	2	2	540027/104968536	0
BP	GO:0045017	glycerolipid biosynthetic process	2/823	13/5353	0.616519	0.999863	768052/100298680	PIGW/PIGX	2	2	768052/100298680	0
BP	GO:0046031	ADP metabolic process	2/823	13/5353	0.616519	0.999863	540303/280808	ENO3/GPI	2	0		2	540303/280808
BP	GO:0046474	glycerophospholipid biosynthetic process	2/823	13/5353	0.616519	0.999863	768052/100298680	PIGW/PIGX	2	2	768052/100298680	0
BP	GO:0048285	organelle fission	2/823	13/5353	0.616519	0.999863	100847635/515608	SYCE1L/PEX11A	2	2	100847635/515608	0
BP	GO:0051130	positive regulation of cellular component organization	2/823	13/5353	0.616519	0.999863	781376/506596	TUBGCP2/ARPC3	2	1	506596	1	781376
BP	GO:0051640	organelle localization	2/823	13/5353	0.616519	0.999863	507518/512490	EXOC6/STXBP3	2	2	507518/512490	0
BP	GO:0055076	transition metal ion homeostasis	2/823	13/5353	0.616519	0.999863	788801/286861	LOC788801/FTL	2	1	286861	1	788801
BP	GO:0007275	multicellular organism development	8/823	55/5353	0.625696	0.999863	615419/539090/541161/100336873/616088/novel.282/785659/504593	VASH1/SPRY2/DKK2/LAMA3/MUSTN1/-/SIAH2/SPRY4	8	5	539090/541161/100336873/616088/785659	3	615419/novel.282/504593
BP	GO:0006412	translation	36/823	243/5353	0.626049	0.999863	novel.1766/514586/782525/281898/101902561/101905894/100533104/614872/novel.1326/525350/100299845/785386/514726/787803/100296205/614625/101906923/782021/101903301/101905514/100297498/616830/614579/509429/509613/538054/286867/513481/618220/514181/510824/508359/784243/784052/509987/507595	-/QARS/LOC782525/RPSA/LOC101902561/LOC101905894/EIF4EBP3/RPL22L1/-/TARSL2/LOC100299845/LOC785386/MARS2/LOC787803/LOC100296205/LOC614625/LOC101906923/LOC782021/LOC101903301/LOC101905514/LOC100297498/LOC616830/MRPL14/LARS/EIF4EBP1/MRPL16/RPS2/EIF1B/LOC618220/LOC514181/MRPS18B/MRPL49/LOC784243/LOC784052/MTIF3/C17H12orf65	36	5	525350/514726/100296205/509429/513481	31	novel.1766/514586/782525/281898/101902561/101905894/100533104/614872/novel.1326/100299845/785386/787803/614625/101906923/782021/101903301/101905514/100297498/616830/614579/509613/538054/286867/618220/514181/510824/508359/784243/784052/509987/507595
BP	GO:0034622	cellular protein-containing complex assembly	11/823	76/5353	0.635894	0.999863	523110/505645/617975/513971/781376/338052/782688/506596/613901/783378/511901	NSG1/TMOD4/H1F0/HIST1H1C/TUBGCP2/CAPZB/LOC782688/ARPC3/NSG2/LOC783378/H1FX	11	4	523110/338052/506596/783378	7	505645/617975/513971/781376/782688/613901/511901
BP	GO:0046907	intracellular transport	16/823	110/5353	0.637217	0.999863	513774/506192/504230/780850/785768/539679/523399/504422/509430/507869/535071/512136/613547/281706/504912/540982	AKAP12/AP1B1/RAMP2/VTI1A/RANBP2/KPNA1/IPO13/SEC24D/SRP72/TPR/SEC23B/NXF1/RAMP3/COPB2/TOM1/GLE1	16	8	513774/506192/780850/785768/539679/507869/535071/512136	8	504230/523399/504422/509430/613547/281706/504912/540982
BP	GO:0065004	protein-DNA complex assembly	5/823	35/5353	0.643048	0.999863	617975/513971/782688/783378/511901	H1F0/HIST1H1C/LOC782688/LOC783378/H1FX	5	1	783378	4	617975/513971/782688/511901
BP	GO:0071824	protein-DNA complex subunit organization	5/823	35/5353	0.643048	0.999863	617975/513971/782688/783378/511901	H1F0/HIST1H1C/LOC782688/LOC783378/H1FX	5	1	783378	4	617975/513971/782688/511901
BP	GO:0015711	organic anion transport	4/823	28/5353	0.643981	0.999863	506868/529399/538708/104968422	LOC506868/LOC529399/SLC7A2/LOC104968422	4	3	506868/538708/104968422	1	529399
BP	GO:0015849	organic acid transport	4/823	28/5353	0.643981	0.999863	506868/529399/538708/104968422	LOC506868/LOC529399/SLC7A2/LOC104968422	4	3	506868/538708/104968422	1	529399
BP	GO:0046942	carboxylic acid transport	4/823	28/5353	0.643981	0.999863	506868/529399/538708/104968422	LOC506868/LOC529399/SLC7A2/LOC104968422	4	3	506868/538708/104968422	1	529399
BP	GO:0090407	organophosphate biosynthetic process	14/823	97/5353	0.645833	0.999863	281917/540303/537688/768052/614728/100298680/281603/282701/112449363/280808/788745/338081/506343/614254	MOCS1/ENO3/PRPS2/PIGW/COASY/PIGX/ADCY7/ATP5PB/LOC112449363/GPI/LOC788745/ATP5F1D/ATIC/QPRT	14	7	281917/537688/768052/100298680/281603/506343/614254	7	540303/614728/282701/112449363/280808/788745/338081
BP	GO:0043043	peptide biosynthetic process	36/823	245/5353	0.64679	0.999863	novel.1766/514586/782525/281898/101902561/101905894/100533104/614872/novel.1326/525350/100299845/785386/514726/787803/100296205/614625/101906923/782021/101903301/101905514/100297498/616830/614579/509429/509613/538054/286867/513481/618220/514181/510824/508359/784243/784052/509987/507595	-/QARS/LOC782525/RPSA/LOC101902561/LOC101905894/EIF4EBP3/RPL22L1/-/TARSL2/LOC100299845/LOC785386/MARS2/LOC787803/LOC100296205/LOC614625/LOC101906923/LOC782021/LOC101903301/LOC101905514/LOC100297498/LOC616830/MRPL14/LARS/EIF4EBP1/MRPL16/RPS2/EIF1B/LOC618220/LOC514181/MRPS18B/MRPL49/LOC784243/LOC784052/MTIF3/C17H12orf65	36	5	525350/514726/100296205/509429/513481	31	novel.1766/514586/782525/281898/101902561/101905894/100533104/614872/novel.1326/100299845/785386/787803/614625/101906923/782021/101903301/101905514/100297498/616830/614579/509613/538054/286867/618220/514181/510824/508359/784243/784052/509987/507595
BP	GO:0051649	establishment of localization in cell	16/823	111/5353	0.652204	0.999863	513774/506192/504230/780850/785768/539679/523399/504422/509430/507869/535071/512136/613547/281706/504912/540982	AKAP12/AP1B1/RAMP2/VTI1A/RANBP2/KPNA1/IPO13/SEC24D/SRP72/TPR/SEC23B/NXF1/RAMP3/COPB2/TOM1/GLE1	16	8	513774/506192/780850/785768/539679/507869/535071/512136	8	504230/523399/504422/509430/613547/281706/504912/540982
BP	GO:0016052	carbohydrate catabolic process	2/823	14/5353	0.658023	0.999863	540303/280808	ENO3/GPI	2	0		2	540303/280808
BP	GO:0048731	system development	2/823	14/5353	0.658023	0.999863	615419/616088	VASH1/MUSTN1	2	1	616088	1	615419
BP	GO:0051129	negative regulation of cellular component organization	2/823	14/5353	0.658023	0.999863	505645/338052	TMOD4/CAPZB	2	1	338052	1	505645
BP	GO:0048583	regulation of response to stimulus	16/823	112/5353	0.666865	0.999863	517887/512950/534112/529235/504230/407152/512021/539090/541161/512593/510879/532237/504593/613547/101903568/514859	CYTH4/FGD3/CNKSR2/DDIT4/RAMP2/PTPRC/ARHGEF15/SPRY2/DKK2/FGD2/ITSN1/PSD4/SPRY4/RAMP3/GCSAML/AKT1S1	16	10	517887/512950/529235/407152/539090/541161/512593/510879/532237/101903568	6	534112/504230/512021/504593/613547/514859
BP	GO:0016071	mRNA metabolic process	6/823	43/5353	0.666994	0.999863	101907835/516521/614870/511408/506507/510250	LOC101907835/RBM27/POP4/RNGTT/CLP1/THOC7	6	3	101907835/516521/511408	3	614870/506507/510250
BP	GO:0048518	positive regulation of biological process	6/823	43/5353	0.666994	0.999863	539099/407152/781376/506596/101903568/538831	HMBOX1/PTPRC/TUBGCP2/ARPC3/GCSAML/ATG14	6	4	539099/407152/506596/101903568	2	781376/538831
BP	GO:0051188	cofactor biosynthetic process	6/823	43/5353	0.666994	0.999863	511987/281917/540303/614728/280808/614254	COQ4/MOCS1/ENO3/COASY/GPI/QPRT	6	2	281917/614254	4	511987/540303/614728/280808
BP	GO:0006820	anion transport	8/823	57/5353	0.667158	0.999863	506868/529399/282360/514255/514597/538708/510209/104968422	LOC506868/LOC529399/SLC4A4/SLC20A1/CLCN1/SLC7A2/SLC4A7/LOC104968422	8	6	506868/282360/514255/538708/510209/104968422	2	529399/514597
BP	GO:0044283	small molecule biosynthetic process	8/823	57/5353	0.667158	0.999863	511987/282855/281199/540303/515338/280752/511497/280808	COQ4/PCK1/GLUL/ENO3/ACACB/CNP/RNPEPL1/GPI	8	1	282855	7	511987/281199/540303/515338/280752/511497/280808
BP	GO:1901135	carbohydrate derivative metabolic process	21/823	146/5353	0.667196	0.999863	407222/404163/540303/513700/534787/444859/768052/614728/100298680/541295/281603/282701/282578/525042/112449363/280808/788745/782907/338081/3283886/516332	ST6GALNAC6/ST3GAL4/ENO3/ITIH4/ITIH5/ST3GAL3/PIGW/COASY/PIGX/XYLT1/ADCY7/ATP5PB/ATP5F1A/GPD1/LOC112449363/GPI/LOC788745/MTAP/ATP5F1D/ND4/UGGT1	21	9	513700/534787/768052/100298680/541295/281603/782907/3283886/516332	12	407222/404163/540303/444859/614728/282701/282578/525042/112449363/280808/788745/338081
BP	GO:0006397	mRNA processing	5/823	36/5353	0.668563	0.999863	101907835/516521/511408/506507/510250	LOC101907835/RBM27/RNGTT/CLP1/THOC7	5	3	101907835/516521/511408	2	506507/510250
BP	GO:0043603	cellular amide metabolic process	38/823	261/5353	0.672791	0.999863	novel.1766/514586/782525/281898/101902561/101905894/100533104/614872/novel.1326/525350/100299845/785386/514726/787803/100296205/614625/101906923/782021/101903301/101905514/100297498/616830/614579/509429/509613/538054/786732/286867/513481/618220/514181/510824/508359/784243/784052/509987/507595/767917	-/QARS/LOC782525/RPSA/LOC101902561/LOC101905894/EIF4EBP3/RPL22L1/-/TARSL2/LOC100299845/LOC785386/MARS2/LOC787803/LOC100296205/LOC614625/LOC101906923/LOC782021/LOC101903301/LOC101905514/LOC100297498/LOC616830/MRPL14/LARS/EIF4EBP1/MRPL16/SPCS2/RPS2/EIF1B/LOC618220/LOC514181/MRPS18B/MRPL49/LOC784243/LOC784052/MTIF3/C17H12orf65/SPCS3	38	7	525350/514726/100296205/509429/786732/513481/767917	31	novel.1766/514586/782525/281898/101902561/101905894/100533104/614872/novel.1326/100299845/785386/787803/614625/101906923/782021/101903301/101905514/100297498/616830/614579/509613/538054/286867/618220/514181/510824/508359/784243/784052/509987/507595
BP	GO:1901566	organonitrogen compound biosynthetic process	57/823	388/5353	0.673389	0.999863	novel.1766/514586/407222/281917/782525/404163/281898/281199/101902561/101905894/613425/100533104/614872/novel.1326/525350/540303/100299845/785386/514726/787803/100296205/444859/614625/768052/614728/101906923/100298680/782021/101903301/101905514/100297498/541295/281603/616830/510679/614579/282701/509429/509613/538054/112449363/280808/286867/513481/788745/618220/514181/510824/338081/508359/506343/7…	-/QARS/ST6GALNAC6/MOCS1/LOC782525/ST3GAL4/RPSA/GLUL/LOC101902561/LOC101905894/UROS/EIF4EBP3/RPL22L1/-/TARSL2/ENO3/LOC100299845/LOC785386/MARS2/LOC787803/LOC100296205/ST3GAL3/LOC614625/PIGW/COASY/LOC101906923/PIGX/LOC782021/LOC101903301/LOC101905514/LOC100297498/XYLT1/ADCY7/LOC616830/ALAD/MRPL14/ATP5PB/LARS/EIF4EBP1/MRPL16/LOC112449363/GPI/RPS2/EIF1B/LOC788745/LOC618220/LOC514181/MRPS18B/ATP5F1D/M…	57	14	281917/613425/525350/514726/100296205/768052/100298680/541295/281603/509429/513481/506343/614254/516332	43	novel.1766/514586/407222/782525/404163/281898/281199/101902561/101905894/100533104/614872/novel.1326/540303/100299845/785386/787803/444859/614625/614728/101906923/782021/101903301/101905514/100297498/616830/510679/614579/282701/509613/538054/112449363/280808/286867/788745/618220/514181/510824/338081/508359/784243/784052/509987/507595
BP	GO:0072330	monocarboxylic acid biosynthetic process	3/823	22/5353	0.679803	0.999863	540303/515338/280808	ENO3/ACACB/GPI	3	0		3	540303/515338/280808
BP	GO:0006325	chromatin organization	7/823	51/5353	0.687594	0.999863	617975/509382/513971/782688/537412/783378/511901	H1F0/SETDB2/HIST1H1C/LOC782688/SMARCB1/LOC783378/H1FX	7	1	783378	6	617975/509382/513971/782688/537412/511901
BP	GO:0006644	phospholipid metabolic process	5/823	37/5353	0.692852	0.999863	533289/768052/100298680/281869/523736	PIP4K2A/PIGW/PIGX/INPP1/PIP5KL1	5	4	533289/768052/100298680/523736	1	281869
BP	GO:0071103	DNA conformation change	5/823	37/5353	0.692852	0.999863	617975/513971/782688/783378/511901	H1F0/HIST1H1C/LOC782688/LOC783378/H1FX	5	1	783378	4	617975/513971/782688/511901
BP	GO:0009966	regulation of signal transduction	15/823	107/5353	0.693483	0.999863	517887/512950/534112/529235/504230/512021/539090/541161/512593/510879/532237/504593/613547/101903568/514859	CYTH4/FGD3/CNKSR2/DDIT4/RAMP2/ARHGEF15/SPRY2/DKK2/FGD2/ITSN1/PSD4/SPRY4/RAMP3/GCSAML/AKT1S1	15	9	517887/512950/529235/539090/541161/512593/510879/532237/101903568	6	534112/504230/512021/504593/613547/514859
BP	GO:0010646	regulation of cell communication	15/823	107/5353	0.693483	0.999863	517887/512950/534112/529235/504230/512021/539090/541161/512593/510879/532237/504593/613547/101903568/514859	CYTH4/FGD3/CNKSR2/DDIT4/RAMP2/ARHGEF15/SPRY2/DKK2/FGD2/ITSN1/PSD4/SPRY4/RAMP3/GCSAML/AKT1S1	15	9	517887/512950/529235/539090/541161/512593/510879/532237/101903568	6	534112/504230/512021/504593/613547/514859
BP	GO:0009187	cyclic nucleotide metabolic process	2/823	15/5353	0.695846	0.999863	280752/281603	CNP/ADCY7	2	1	281603	1	280752
BP	GO:0009247	glycolipid biosynthetic process	2/823	15/5353	0.695846	0.999863	768052/100298680	PIGW/PIGX	2	2	768052/100298680	0
BP	GO:0046467	membrane lipid biosynthetic process	2/823	15/5353	0.695846	0.999863	768052/100298680	PIGW/PIGX	2	2	768052/100298680	0
BP	GO:1901605	alpha-amino acid metabolic process	2/823	15/5353	0.695846	0.999863	281199/514035	GLUL/DTD2	2	0		2	281199/514035
BP	GO:0043604	amide biosynthetic process	36/823	250/5353	0.696194	0.999863	novel.1766/514586/782525/281898/101902561/101905894/100533104/614872/novel.1326/525350/100299845/785386/514726/787803/100296205/614625/101906923/782021/101903301/101905514/100297498/616830/614579/509429/509613/538054/286867/513481/618220/514181/510824/508359/784243/784052/509987/507595	-/QARS/LOC782525/RPSA/LOC101902561/LOC101905894/EIF4EBP3/RPL22L1/-/TARSL2/LOC100299845/LOC785386/MARS2/LOC787803/LOC100296205/LOC614625/LOC101906923/LOC782021/LOC101903301/LOC101905514/LOC100297498/LOC616830/MRPL14/LARS/EIF4EBP1/MRPL16/RPS2/EIF1B/LOC618220/LOC514181/MRPS18B/MRPL49/LOC784243/LOC784052/MTIF3/C17H12orf65	36	5	525350/514726/100296205/509429/513481	31	novel.1766/514586/782525/281898/101902561/101905894/100533104/614872/novel.1326/100299845/785386/787803/614625/101906923/782021/101903301/101905514/100297498/616830/614579/509613/538054/286867/618220/514181/510824/508359/784243/784052/509987/507595
BP	GO:0033043	regulation of organelle organization	4/823	30/5353	0.698902	0.999863	505645/781376/338052/506596	TMOD4/TUBGCP2/CAPZB/ARPC3	4	2	338052/506596	2	505645/781376
BP	GO:0044270	cellular nitrogen compound catabolic process	4/823	30/5353	0.698902	0.999863	540303/280752/280808/510243	ENO3/CNP/GPI/HMOX2	4	1	510243	3	540303/280752/280808
BP	GO:0046700	heterocycle catabolic process	4/823	30/5353	0.698902	0.999863	540303/280752/280808/510243	ENO3/CNP/GPI/HMOX2	4	1	510243	3	540303/280752/280808
BP	GO:0023051	regulation of signaling	15/823	108/5353	0.70754	0.999863	517887/512950/534112/529235/504230/512021/539090/541161/512593/510879/532237/504593/613547/101903568/514859	CYTH4/FGD3/CNKSR2/DDIT4/RAMP2/ARHGEF15/SPRY2/DKK2/FGD2/ITSN1/PSD4/SPRY4/RAMP3/GCSAML/AKT1S1	15	9	517887/512950/529235/539090/541161/512593/510879/532237/101903568	6	534112/504230/512021/504593/613547/514859
BP	GO:1901137	carbohydrate derivative biosynthetic process	15/823	108/5353	0.70754	0.999863	407222/404163/540303/444859/768052/614728/100298680/541295/281603/282701/112449363/280808/788745/338081/516332	ST6GALNAC6/ST3GAL4/ENO3/ST3GAL3/PIGW/COASY/PIGX/XYLT1/ADCY7/ATP5PB/LOC112449363/GPI/LOC788745/ATP5F1D/UGGT1	15	5	768052/100298680/541295/281603/516332	10	407222/404163/540303/444859/614728/282701/112449363/280808/788745/338081
BP	GO:0055086	nucleobase-containing small molecule metabolic process	15/823	109/5353	0.721203	0.999863	540303/537688/614728/280752/281603/282701/282578/112449363/280808/788745/782907/338081/506343/614254/3283886	ENO3/PRPS2/COASY/CNP/ADCY7/ATP5PB/ATP5F1A/LOC112449363/GPI/LOC788745/MTAP/ATP5F1D/ATIC/QPRT/ND4	15	6	537688/281603/782907/506343/614254/3283886	9	540303/614728/280752/282701/282578/112449363/280808/788745/338081
BP	GO:0019439	aromatic compound catabolic process	4/823	31/5353	0.723973	0.999863	540303/280752/280808/510243	ENO3/CNP/GPI/HMOX2	4	1	510243	3	540303/280752/280808
BP	GO:1901361	organic cyclic compound catabolic process	4/823	31/5353	0.723973	0.999863	540303/280752/280808/510243	ENO3/CNP/GPI/HMOX2	4	1	510243	3	540303/280752/280808
BP	GO:0006605	protein targeting	2/823	16/5353	0.730138	0.999863	513774/509430	AKAP12/SRP72	2	1	513774	1	509430
BP	GO:0044085	cellular component biogenesis	23/823	165/5353	0.730407	0.999863	525507/510956/523110/505645/617975/513971/614870/789539/781376/506324/515014/281427/338052/782688/512402/533308/506596/613901/505600/514182/783378/100847635/511901	KCNA3/RRS1/NSG1/TMOD4/H1F0/HIST1H1C/POP4/KCTD2/TUBGCP2/KCNG2/MRPL10/PRNP/CAPZB/LOC782688/SHKBP1/LOC533308/ARPC3/NSG2/LOC505600/NAF1/LOC783378/SYCE1L/H1FX	23	9	525507/510956/523110/281427/338052/506596/514182/783378/100847635	14	505645/617975/513971/614870/789539/781376/506324/515014/782688/512402/533308/613901/505600/511901
BP	GO:0048193	Golgi vesicle transport	3/823	24/5353	0.737293	0.999863	532555/504422/535071	GOLPH3L/SEC24D/SEC23B	3	1	535071	2	532555/504422
BP	GO:0050790	regulation of catalytic activity	3/823	24/5353	0.737293	0.999863	540027/104968536/281105	RASAL3/IQGAP1/CTSB	3	3	540027/104968536/281105	0
BP	GO:0015031	protein transport	15/823	111/5353	0.747317	0.999863	513774/506192/504230/780850/539679/523399/504422/509430/507869/535071/512136/613547/281706/504912/540982	AKAP12/AP1B1/RAMP2/VTI1A/KPNA1/IPO13/SEC24D/SRP72/TPR/SEC23B/NXF1/RAMP3/COPB2/TOM1/GLE1	15	7	513774/506192/780850/539679/507869/535071/512136	8	504230/523399/504422/509430/613547/281706/504912/540982
BP	GO:0015833	peptide transport	15/823	111/5353	0.747317	0.999863	513774/506192/504230/780850/539679/523399/504422/509430/507869/535071/512136/613547/281706/504912/540982	AKAP12/AP1B1/RAMP2/VTI1A/KPNA1/IPO13/SEC24D/SRP72/TPR/SEC23B/NXF1/RAMP3/COPB2/TOM1/GLE1	15	7	513774/506192/780850/539679/507869/535071/512136	8	504230/523399/504422/509430/613547/281706/504912/540982
BP	GO:0006366	transcription by RNA polymerase II	5/823	40/5353	0.758226	0.999863	509245/505293/541303/509729/540348	MED19/MED6/MED17/MED7/ELOVL1	5	2	505293/541303	3	509245/509729/540348
BP	GO:0051260	protein homooligomerization	5/823	40/5353	0.758226	0.999863	525507/789539/506324/281427/512402	KCNA3/KCTD2/KCNG2/PRNP/SHKBP1	5	2	525507/281427	3	789539/506324/512402
BP	GO:0006664	glycolipid metabolic process	2/823	17/5353	0.76109	0.999863	768052/100298680	PIGW/PIGX	2	2	768052/100298680	0
BP	GO:0006887	exocytosis	2/823	17/5353	0.76109	0.999863	507518/512490	EXOC6/STXBP3	2	2	507518/512490	0
BP	GO:0009893	positive regulation of metabolic process	2/823	17/5353	0.76109	0.999863	539099/538831	HMBOX1/ATG14	2	1	539099	1	538831
BP	GO:0030154	cell differentiation	2/823	17/5353	0.76109	0.999863	510677/616088	ADIG/MUSTN1	2	2	510677/616088	0
BP	GO:0031325	positive regulation of cellular metabolic process	2/823	17/5353	0.76109	0.999863	539099/538831	HMBOX1/ATG14	2	1	539099	1	538831
BP	GO:1903509	liposaccharide metabolic process	2/823	17/5353	0.76109	0.999863	768052/100298680	PIGW/PIGX	2	2	768052/100298680	0
BP	GO:0032501	multicellular organismal process	11/823	84/5353	0.764274	0.999863	615419/281499/281137/539090/541161/100336873/616088/novel.282/785659/504593/101906280	VASH1/SPP1/EDN1/SPRY2/DKK2/LAMA3/MUSTN1/-/SIAH2/SPRY4/LOC101906280	11	7	281499/281137/539090/541161/100336873/616088/785659	4	615419/novel.282/504593/101906280
BP	GO:0071705	nitrogen compound transport	19/823	141/5353	0.770521	0.999863	506868/529399/513774/506192/504230/780850/539679/523399/504422/538708/509430/507869/535071/512136/613547/104968422/281706/504912/540982	LOC506868/LOC529399/AKAP12/AP1B1/RAMP2/VTI1A/KPNA1/IPO13/SEC24D/SLC7A2/SRP72/TPR/SEC23B/NXF1/RAMP3/LOC104968422/COPB2/TOM1/GLE1	19	10	506868/513774/506192/780850/539679/538708/507869/535071/512136/104968422	9	529399/504230/523399/504422/509430/613547/281706/504912/540982
BP	GO:0042886	amide transport	15/823	113/5353	0.771784	0.999863	513774/506192/504230/780850/539679/523399/504422/509430/507869/535071/512136/613547/281706/504912/540982	AKAP12/AP1B1/RAMP2/VTI1A/KPNA1/IPO13/SEC24D/SRP72/TPR/SEC23B/NXF1/RAMP3/COPB2/TOM1/GLE1	15	7	513774/506192/780850/539679/507869/535071/512136	8	504230/523399/504422/509430/613547/281706/504912/540982
BP	GO:0045184	establishment of protein localization	15/823	113/5353	0.771784	0.999863	513774/506192/504230/780850/539679/523399/504422/509430/507869/535071/512136/613547/281706/504912/540982	AKAP12/AP1B1/RAMP2/VTI1A/KPNA1/IPO13/SEC24D/SRP72/TPR/SEC23B/NXF1/RAMP3/COPB2/TOM1/GLE1	15	7	513774/506192/780850/539679/507869/535071/512136	8	504230/523399/504422/509430/613547/281706/504912/540982
BP	GO:0043933	protein-containing complex subunit organization	17/823	128/5353	0.781775	0.999863	525507/523110/505645/617975/513971/789539/781376/506324/281427/338052/782688/512402/506596/613901/783378/507595/511901	KCNA3/NSG1/TMOD4/H1F0/HIST1H1C/KCTD2/TUBGCP2/KCNG2/PRNP/CAPZB/LOC782688/SHKBP1/ARPC3/NSG2/LOC783378/C17H12orf65/H1FX	17	6	525507/523110/281427/338052/506596/783378	11	505645/617975/513971/789539/781376/506324/782688/512402/613901/507595/511901
BP	GO:0071840	cellular component organization or biogenesis	42/823	301/5353	0.782116	0.999863	525507/282260/281103/510956/523110/506264/282326/505645/617975/509382/513971/404186/614870/789539/781376/506324/783470/515014/281427/100532750/338052/782688/512402/533308/504519/520771/506596/534658/353350/537412/613901/523498/508598/505600/508406/514182/783378/100847635/507595/509823/511901/515608	KCNA3/IGFBP2/CTGF/RRS1/NSG1/CRIM1/HTRA1/TMOD4/H1F0/SETDB2/HIST1H1C/IGFBP6/POP4/KCTD2/TUBGCP2/KCNG2/TLN1/MRPL10/PRNP/PALM2/CAPZB/LOC782688/SHKBP1/LOC533308/CAP1/AVIL/ARPC3/WISP2/SMC4/SMARCB1/NSG2/MTSS1/TMEM11/LOC505600/MUL1/NAF1/LOC783378/SYCE1L/C17H12orf65/PALMD/H1FX/PEX11A	42	19	525507/281103/510956/523110/506264/783470/281427/100532750/338052/504519/506596/534658/353350/523498/508406/514182/783378/100847635/515608	23	282260/282326/505645/617975/509382/513971/404186/614870/789539/781376/506324/515014/782688/512402/533308/520771/537412/613901/508598/505600/507595/509823/511901
BP	GO:0044255	cellular lipid metabolic process	9/823	71/5353	0.78425	0.999863	513996/533289/515338/768052/100298680/532785/281869/523736/613570	ACOX1/PIP4K2A/ACACB/PIGW/PIGX/HADH/INPP1/PIP5KL1/LOC613570	9	5	533289/768052/100298680/532785/523736	4	513996/515338/281869/613570
BP	GO:0034655	nucleobase-containing compound catabolic process	3/823	26/5353	0.78629	0.999863	540303/280752/280808	ENO3/CNP/GPI	3	0		3	540303/280752/280808
BP	GO:0065009	regulation of molecular function	3/823	26/5353	0.78629	0.999863	540027/104968536/281105	RASAL3/IQGAP1/CTSB	3	3	540027/104968536/281105	0
BP	GO:0006790	sulfur compound metabolic process	2/823	18/5353	0.788916	0.999863	533308/100125835	LOC533308/PCYOX1	2	1	100125835	1	533308
BP	GO:0032940	secretion by cell	2/823	18/5353	0.788916	0.999863	507518/512490	EXOC6/STXBP3	2	2	507518/512490	0
BP	GO:0046903	secretion	2/823	18/5353	0.788916	0.999863	507518/512490	EXOC6/STXBP3	2	2	507518/512490	0
BP	GO:0051336	regulation of hydrolase activity	2/823	18/5353	0.788916	0.999863	540027/104968536	RASAL3/IQGAP1	2	2	540027/104968536	0
BP	GO:0065003	protein-containing complex assembly	16/823	122/5353	0.793378	0.999863	525507/523110/505645/617975/513971/789539/781376/506324/281427/338052/782688/512402/506596/613901/783378/511901	KCNA3/NSG1/TMOD4/H1F0/HIST1H1C/KCTD2/TUBGCP2/KCNG2/PRNP/CAPZB/LOC782688/SHKBP1/ARPC3/NSG2/LOC783378/H1FX	16	6	525507/523110/281427/338052/506596/783378	10	505645/617975/513971/789539/781376/506324/782688/512402/613901/511901
BP	GO:0022607	cellular component assembly	18/823	137/5353	0.801806	0.999863	525507/523110/505645/617975/513971/789539/781376/506324/281427/338052/782688/512402/533308/506596/613901/783378/100847635/511901	KCNA3/NSG1/TMOD4/H1F0/HIST1H1C/KCTD2/TUBGCP2/KCNG2/PRNP/CAPZB/LOC782688/SHKBP1/LOC533308/ARPC3/NSG2/LOC783378/SYCE1L/H1FX	18	7	525507/523110/281427/338052/506596/783378/100847635	11	505645/617975/513971/789539/781376/506324/782688/512402/533308/613901/511901
BP	GO:0007276	gamete generation	1/823	10/5353	0.811919	0.999863	101906280	LOC101906280	1	0		1	101906280
BP	GO:0032886	regulation of microtubule-based process	1/823	10/5353	0.811919	0.999863	781376	TUBGCP2	1	0		1	781376
BP	GO:0042493	response to drug	1/823	10/5353	0.811919	0.999863	286814	P2RX7	1	1	286814	0
BP	GO:0045893	positive regulation of transcription, DNA-templated	1/823	10/5353	0.811919	0.999863	539099	HMBOX1	1	1	539099	0
BP	GO:0045935	positive regulation of nucleobase-containing compound metabolic process	1/823	10/5353	0.811919	0.999863	539099	HMBOX1	1	1	539099	0
BP	GO:0048609	multicellular organismal reproductive process	1/823	10/5353	0.811919	0.999863	101906280	LOC101906280	1	0		1	101906280
BP	GO:0051254	positive regulation of RNA metabolic process	1/823	10/5353	0.811919	0.999863	539099	HMBOX1	1	1	539099	0
BP	GO:0070507	regulation of microtubule cytoskeleton organization	1/823	10/5353	0.811919	0.999863	781376	TUBGCP2	1	0		1	781376
BP	GO:0072657	protein localization to membrane	1/823	10/5353	0.811919	0.999863	509430	SRP72	1	0		1	509430
BP	GO:1902680	positive regulation of RNA biosynthetic process	1/823	10/5353	0.811919	0.999863	539099	HMBOX1	1	1	539099	0
BP	GO:1903508	positive regulation of nucleic acid-templated transcription	1/823	10/5353	0.811919	0.999863	539099	HMBOX1	1	1	539099	0
BP	GO:0000003	reproduction	2/823	19/5353	0.813845	0.999863	100847635/101906280	SYCE1L/LOC101906280	2	1	100847635	1	101906280
BP	GO:0006364	rRNA processing	2/823	19/5353	0.813845	0.999863	614870/505600	POP4/LOC505600	2	0		2	614870/505600
BP	GO:0016072	rRNA metabolic process	2/823	19/5353	0.813845	0.999863	614870/505600	POP4/LOC505600	2	0		2	614870/505600
BP	GO:0019882	antigen processing and presentation	2/823	19/5353	0.813845	0.999863	282495/539241	BOLA-DQB/BLA-DQB	2	2	282495/539241	0
BP	GO:0022414	reproductive process	2/823	19/5353	0.813845	0.999863	100847635/101906280	SYCE1L/LOC101906280	2	1	100847635	1	101906280
BP	GO:0016192	vesicle-mediated transport	12/823	96/5353	0.823093	0.999863	507518/532555/281311/506192/505538/780850/505379/504422/535071/512490/534718/281706	EXOC6/GOLPH3L/MSR1/AP1B1/STX12/VTI1A/VAMP3/SEC24D/SEC23B/STXBP3/STXBP6/COPB2	12	7	507518/281311/506192/780850/535071/512490/534718	5	532555/505538/505379/504422/281706
BP	GO:0006520	cellular amino acid metabolic process	7/823	59/5353	0.823556	0.999863	514586/281199/525350/514726/514035/509429/100125835	QARS/GLUL/TARSL2/MARS2/DTD2/LARS/PCYOX1	7	4	525350/514726/509429/100125835	3	514586/281199/514035
BP	GO:0006928	movement of cell or subcellular component	7/823	59/5353	0.823556	0.999863	508404/541246/100336873/514928/101903568/514631/616884	KIF3B/KIF3A/LAMA3/KIF1C/GCSAML/CDCA7L/KIF25	7	4	541246/100336873/101903568/514631	3	508404/514928/616884
BP	GO:0051276	chromosome organization	9/823	74/5353	0.823834	0.999863	617975/509382/513971/782688/353350/537412/783378/100847635/511901	H1F0/SETDB2/HIST1H1C/LOC782688/SMC4/SMARCB1/LOC783378/SYCE1L/H1FX	9	3	353350/783378/100847635	6	617975/509382/513971/782688/537412/511901
BP	GO:0006418	tRNA aminoacylation for protein translation	4/823	36/5353	0.826247	0.999863	514586/525350/514726/509429	QARS/TARSL2/MARS2/LARS	4	3	525350/514726/509429	1	514586
BP	GO:0006486	protein glycosylation	4/823	36/5353	0.826247	0.999863	407222/404163/444859/516332	ST6GALNAC6/ST3GAL4/ST3GAL3/UGGT1	4	1	516332	3	407222/404163/444859
BP	GO:0043413	macromolecule glycosylation	4/823	36/5353	0.826247	0.999863	407222/404163/444859/516332	ST6GALNAC6/ST3GAL4/ST3GAL3/UGGT1	4	1	516332	3	407222/404163/444859
BP	GO:0070085	glycosylation	4/823	36/5353	0.826247	0.999863	407222/404163/444859/516332	ST6GALNAC6/ST3GAL4/ST3GAL3/UGGT1	4	1	516332	3	407222/404163/444859
BP	GO:0016043	cellular component organization	37/823	273/5353	0.826621	0.999863	525507/282260/281103/523110/506264/282326/505645/617975/509382/513971/404186/789539/781376/506324/783470/281427/100532750/338052/782688/512402/533308/504519/520771/506596/534658/353350/537412/613901/523498/508598/508406/783378/100847635/507595/509823/511901/515608	KCNA3/IGFBP2/CTGF/NSG1/CRIM1/HTRA1/TMOD4/H1F0/SETDB2/HIST1H1C/IGFBP6/KCTD2/TUBGCP2/KCNG2/TLN1/PRNP/PALM2/CAPZB/LOC782688/SHKBP1/LOC533308/CAP1/AVIL/ARPC3/WISP2/SMC4/SMARCB1/NSG2/MTSS1/TMEM11/MUL1/LOC783378/SYCE1L/C17H12orf65/PALMD/H1FX/PEX11A	37	17	525507/281103/523110/506264/783470/281427/100532750/338052/504519/506596/534658/353350/523498/508406/783378/100847635/515608	20	282260/282326/505645/617975/509382/513971/404186/789539/781376/506324/782688/512402/533308/520771/537412/613901/508598/507595/509823/511901
BP	GO:0008033	tRNA processing	3/823	28/5353	0.827464	0.999863	614870/508812/614118	POP4/DUS3L/TSEN15	3	1	508812	2	614870/614118
BP	GO:0030029	actin filament-based process	3/823	28/5353	0.827464	0.999863	505645/338052/506596	TMOD4/CAPZB/ARPC3	3	2	338052/506596	1	505645
BP	GO:0030036	actin cytoskeleton organization	3/823	28/5353	0.827464	0.999863	505645/338052/506596	TMOD4/CAPZB/ARPC3	3	2	338052/506596	1	505645
BP	GO:0006260	DNA replication	5/823	44/5353	0.828355	0.999863	508652/504367/534848/617899/615371	RFC2/MCM4/POLA1/POLD4/NFIA	5	1	534848	4	508652/504367/617899/615371
BP	GO:0007264	small GTPase mediated signal transduction	30/823	225/5353	0.831629	0.999863	327671/517887/512950/505165/282030/538050/615760/535383/618035/532712/512021/614242/338049/512593/104968536/789713/510879/513152/532237/533332/101903585/784567/282028/616537/539150/506482/281440/507488/100125881/513723	RAC2/CYTH4/FGD3/RRAD/RAB3B/RAB7B/RAB20/RAPGEF3/RAB27A/CDC42/ARHGEF15/RAB8B/RHOA/FGD2/IQGAP1/RALGPS2/ITSN1/RHOC/PSD4/RAB38/RASL11A/RHOBTB2/RAB34/RAB6A/RAB5B/RAB25/RAC1/RAB21/RAB8A/RALGDS	30	24	327671/517887/512950/505165/282030/538050/615760/618035/532712/614242/338049/512593/104968536/789713/510879/532237/533332/101903585/784567/616537/506482/281440/507488/100125881	6	535383/512021/513152/282028/539150/513723
BP	GO:0008654	phospholipid biosynthetic process	2/823	20/5353	0.836108	0.999863	768052/100298680	PIGW/PIGX	2	2	768052/100298680	0
BP	GO:0015698	inorganic anion transport	2/823	20/5353	0.836108	0.999863	514255/514597	SLC20A1/CLCN1	2	1	514255	1	514597
BP	GO:0032446	protein modification by small protein conjugation	1/823	11/5353	0.84089	0.999863	512647	UBA3	1	0		1	512647
BP	GO:0006952	defense response	4/823	37/5353	0.842416	0.999863	112441507/281250/100298530/281251	LOC112441507/IL1A/LOC100298530/IL1B	4	3	112441507/281250/281251	1	100298530
BP	GO:0048522	positive regulation of cellular process	4/823	37/5353	0.842416	0.999863	539099/781376/506596/538831	HMBOX1/TUBGCP2/ARPC3/ATG14	4	2	539099/506596	2	781376/538831
BP	GO:0034470	ncRNA processing	5/823	45/5353	0.843046	0.999863	614870/508812/614118/510934/505600	POP4/DUS3L/TSEN15/USB1/LOC505600	5	2	508812/510934	3	614870/614118/505600
BP	GO:0006508	proteolysis	47/823	346/5353	0.849272	0.999863	537837/327711/518169/614844/281281/504694/281139/286806/282871/514047/504489/527590/536753/531139/518487/407229/407998/513230/538575/528523/281600/513140/786948/508189/539360/534927/510524/281105/782385/505647/515200/519992/282886/510967/282705/785659/523627/507384/536137/786732/537051/506380/282401/281407/767917/519652/615787	CPZ/CTSS/CTSA/TMPRSS6/LGMN/ADAMTS7/CELA1/ADAMTS4/MMP9/CTRC/LONRF1/MMP23/CPN1/USP40/MMP27/ADAM12/F11/PITRM1/PRSS23/ADGB/ADAM9/ADAMTS10/LOC786948/LONRF3/CAPN6/PRCP/CTSH/CTSB/LOC782385/CFD/CTSL/USP16/MMP16/CTSW/PSEN1/SIAH2/ADAM33/NPEPL1/ADAMTS20/SPCS2/ADAMTS9/KLK7/ADAMTS2/PLAT/SPCS3/ADAM8/AGBL4	47	27	327711/518169/614844/281281/286806/282871/504489/513230/538575/528523/281600/786948/510524/281105/505647/515200/510967/282705/785659/523627/786732/537051/506380/281407/767917/519652/615787	20	537837/504694/281139/514047/527590/536753/531139/518487/407229/407998/513140/508189/539360/534927/782385/519992/282886/507384/536137/282401
BP	GO:0035556	intracellular signal transduction	46/823	340/5353	0.854183	0.999863	327671/517887/616753/512950/505165/513057/527397/100139500/617606/282030/538050/615760/540771/535383/618035/512922/532712/512021/506348/614242/508388/539244/338049/512593/104968536/789713/540412/281603/510879/513152/532237/533332/101903585/784567/282028/616537/539150/506482/281440/514590/507488/514859/100125881/513723/518658/617358	RAC2/CYTH4/CISH/FGD3/RRAD/PLCD3/DEPDC1/DCDC2C/DEPTOR/RAB3B/RAB7B/RAB20/PLCD4/RAPGEF3/RAB27A/SPSB4/CDC42/ARHGEF15/DGKA/RAB8B/WSB2/ASB2/RHOA/FGD2/IQGAP1/RALGPS2/SOCS4/ADCY7/ITSN1/RHOC/PSD4/RAB38/RASL11A/RHOBTB2/RAB34/RAB6A/RAB5B/RAB25/RAC1/PLCH2/RAB21/AKT1S1/RAB8A/RALGDS/PLEK/ASB1	46	28	327671/517887/512950/505165/282030/538050/615760/618035/532712/614242/539244/338049/512593/104968536/789713/540412/281603/510879/532237/533332/101903585/784567/616537/506482/281440/507488/100125881/518658	18	616753/513057/527397/100139500/617606/540771/535383/512922/512021/506348/508388/513152/282028/539150/514590/514859/513723/617358
BP	GO:0051704	multi-organism process	2/823	21/5353	0.855936	0.999863	112441507/101906280	LOC112441507/LOC101906280	2	1	112441507	1	101906280
BP	GO:0051259	protein complex oligomerization	5/823	46/5353	0.856686	0.999863	525507/789539/506324/281427/512402	KCNA3/KCTD2/KCNG2/PRNP/SHKBP1	5	2	525507/281427	3	789539/506324/512402
BP	GO:0043038	amino acid activation	4/823	38/5353	0.857301	0.999863	514586/525350/514726/509429	QARS/TARSL2/MARS2/LARS	4	3	525350/514726/509429	1	514586
BP	GO:0043039	tRNA aminoacylation	4/823	38/5353	0.857301	0.999863	514586/525350/514726/509429	QARS/TARSL2/MARS2/LARS	4	3	525350/514726/509429	1	514586
BP	GO:0007010	cytoskeleton organization	7/823	62/5353	0.860693	0.999863	505645/781376/783470/338052/504519/520771/506596	TMOD4/TUBGCP2/TLN1/CAPZB/CAP1/AVIL/ARPC3	7	4	783470/338052/504519/506596	3	505645/781376/520771
BP	GO:0034404	nucleobase-containing small molecule biosynthetic process	3/823	30/5353	0.86165	0.999863	540303/280752/280808	ENO3/CNP/GPI	3	0		3	540303/280752/280808
BP	GO:0006479	protein methylation	1/823	12/5353	0.865402	0.999863	509382	SETDB2	1	0		1	509382
BP	GO:0006575	cellular modified amino acid metabolic process	1/823	12/5353	0.865402	0.999863	100125835	PCYOX1	1	1	100125835	0
BP	GO:0007059	chromosome segregation	1/823	12/5353	0.865402	0.999863	100847635	SYCE1L	1	1	100847635	0
BP	GO:0008213	protein alkylation	1/823	12/5353	0.865402	0.999863	509382	SETDB2	1	0		1	509382
BP	GO:0009891	positive regulation of biosynthetic process	1/823	12/5353	0.865402	0.999863	539099	HMBOX1	1	1	539099	0
BP	GO:0010557	positive regulation of macromolecule biosynthetic process	1/823	12/5353	0.865402	0.999863	539099	HMBOX1	1	1	539099	0
BP	GO:0010628	positive regulation of gene expression	1/823	12/5353	0.865402	0.999863	539099	HMBOX1	1	1	539099	0
BP	GO:0018205	peptidyl-lysine modification	1/823	12/5353	0.865402	0.999863	509382	SETDB2	1	0		1	509382
BP	GO:0031328	positive regulation of cellular biosynthetic process	1/823	12/5353	0.865402	0.999863	539099	HMBOX1	1	1	539099	0
BP	GO:0032504	multicellular organism reproduction	1/823	12/5353	0.865402	0.999863	101906280	LOC101906280	1	0		1	101906280
BP	GO:0006468	protein phosphorylation	54/823	398/5353	0.86751	0.999863	533199/407128/534996/783774/529134/515854/516133/525647/112449614/535824/338037/504727/280814/281402/522002/613810/504668/539315/511373/529131/281768/507689/523900/530047/282323/100849076/100137872/540207/539563/517909/508890/286883/505766/514787/519754/522810/101905399/533330/511504/280991/515034/515924/509656/534407/352960/534705/506539/282420/novel.636/282136/281073/531276/526379/514777	MAP2K1/BMPR1B/LYN/NRK/STK32B/SGK1/FGR/MKNK1/LOC112449614/MYO3A/MYLK/RIPK1/HCK/PIM1/MAP4K1/CDK16/MATK/ACVR1B/STK17B/DAPK2/FGFR1/EIF2AK1/CDKL1/RPS6KL1/PRKACB/WNK4/AKT3/ILK/MARK1/SGK2/LCK/MAP2K6/BMP2K/STK38L/PKN2/TEX14/LOC101905399/PRKG2/CAMK1G/AKT1/IRAK2/RET/PSKH1/RIPK2/TRIB2/TLK2/SIK3/CSNK2A2/-/GRK3/CHUK/DYRK4/MYLK3/BUB1	54	28	533199/534996/516133/525647/338037/504727/280814/281402/522002/504668/539315/511373/281768/507689/282323/540207/539563/508890/505766/514787/519754/533330/511504/515034/534407/282136/281073/514777	26	407128/783774/529134/515854/112449614/535824/613810/529131/523900/530047/100849076/100137872/517909/286883/522810/101905399/280991/515924/509656/352960/534705/506539/282420/novel.636/531276/526379
BP	GO:0009101	glycoprotein biosynthetic process	4/823	39/5353	0.870971	0.999863	407222/404163/444859/516332	ST6GALNAC6/ST3GAL4/ST3GAL3/UGGT1	4	1	516332	3	407222/404163/444859
BP	GO:0006165	nucleoside diphosphate phosphorylation	2/823	22/5353	0.873549	0.999863	540303/280808	ENO3/GPI	2	0		2	540303/280808
BP	GO:0006643	membrane lipid metabolic process	2/823	22/5353	0.873549	0.999863	768052/100298680	PIGW/PIGX	2	2	768052/100298680	0
BP	GO:0046939	nucleotide phosphorylation	2/823	22/5353	0.873549	0.999863	540303/280808	ENO3/GPI	2	0		2	540303/280808
BP	GO:0006399	tRNA metabolic process	7/823	64/5353	0.881717	0.999863	514586/525350/614870/514726/508812/614118/509429	QARS/TARSL2/POP4/MARS2/DUS3L/TSEN15/LARS	7	4	525350/514726/508812/509429	3	514586/614870/614118
BP	GO:0009100	glycoprotein metabolic process	4/823	40/5353	0.883498	0.999863	407222/404163/444859/516332	ST6GALNAC6/ST3GAL4/ST3GAL3/UGGT1	4	1	516332	3	407222/404163/444859
BP	GO:0016569	covalent chromatin modification	1/823	13/5353	0.886143	0.999863	509382	SETDB2	1	0		1	509382
BP	GO:0016570	histone modification	1/823	13/5353	0.886143	0.999863	509382	SETDB2	1	0		1	509382
BP	GO:0006352	DNA-templated transcription, initiation	2/823	23/5353	0.889159	0.999863	100141070/789854	LOC100141070/TAF4	2	0		2	100141070/789854
BP	GO:0009132	nucleoside diphosphate metabolic process	2/823	23/5353	0.889159	0.999863	540303/280808	ENO3/GPI	2	0		2	540303/280808
BP	GO:0034660	ncRNA metabolic process	9/823	81/5353	0.894356	0.999863	514586/525350/614870/514726/508812/614118/509429/510934/505600	QARS/TARSL2/POP4/MARS2/DUS3L/TSEN15/LARS/USB1/LOC505600	9	5	525350/514726/508812/509429/510934	4	514586/614870/614118/505600
BP	GO:0007018	microtubule-based movement	5/823	50/5353	0.90171	0.999863	508404/541246/514928/514631/616884	KIF3B/KIF3A/KIF1C/CDCA7L/KIF25	5	2	541246/514631	3	508404/514928/616884
BP	GO:0009190	cyclic nucleotide biosynthetic process	1/823	14/5353	0.90369	0.999863	281603	ADCY7	1	1	281603	0
BP	GO:0016055	Wnt signaling pathway	1/823	14/5353	0.90369	0.999863	541161	DKK2	1	1	541161	0
BP	GO:0019953	sexual reproduction	1/823	14/5353	0.90369	0.999863	101906280	LOC101906280	1	0		1	101906280
BP	GO:0044703	multi-organism reproductive process	1/823	14/5353	0.90369	0.999863	101906280	LOC101906280	1	0		1	101906280
BP	GO:0198738	cell-cell signaling by wnt	1/823	14/5353	0.90369	0.999863	541161	DKK2	1	1	541161	0
BP	GO:1905114	cell surface receptor signaling pathway involved in cell-cell signaling	1/823	14/5353	0.90369	0.999863	541161	DKK2	1	1	541161	0
BP	GO:0016310	phosphorylation	58/823	435/5353	0.905069	0.999863	533199/407128/534996/783774/529134/515854/516133/525647/112449614/535824/338037/504727/280814/281402/522002/613810/504668/539315/511373/529131/540303/281768/507689/523900/530047/282323/100849076/100137872/540207/539563/517909/508890/286883/505766/514787/519754/522810/101905399/533330/281869/280808/511504/280991/515034/515924/509656/534407/352960/534705/506539/282420/3283886/novel.636/282136/28107…	MAP2K1/BMPR1B/LYN/NRK/STK32B/SGK1/FGR/MKNK1/LOC112449614/MYO3A/MYLK/RIPK1/HCK/PIM1/MAP4K1/CDK16/MATK/ACVR1B/STK17B/DAPK2/ENO3/FGFR1/EIF2AK1/CDKL1/RPS6KL1/PRKACB/WNK4/AKT3/ILK/MARK1/SGK2/LCK/MAP2K6/BMP2K/STK38L/PKN2/TEX14/LOC101905399/PRKG2/INPP1/GPI/CAMK1G/AKT1/IRAK2/RET/PSKH1/RIPK2/TRIB2/TLK2/SIK3/CSNK2A2/ND4/-/GRK3/CHUK/DYRK4/MYLK3/BUB1	58	29	533199/534996/516133/525647/338037/504727/280814/281402/522002/504668/539315/511373/281768/507689/282323/540207/539563/508890/505766/514787/519754/533330/511504/515034/534407/3283886/282136/281073/514777	29	407128/783774/529134/515854/112449614/535824/613810/529131/540303/523900/530047/100849076/100137872/517909/286883/522810/101905399/281869/280808/280991/515924/509656/352960/534705/506539/282420/novel.636/531276/526379
BP	GO:0006811	ion transport	41/823	319/5353	0.916776	0.999863	506868/525507/529399/282360/282160/338070/101904667/521728/550622/514255/281883/532844/520788/509611/510830/282410/506324/508169/514597/782343/616094/538708/282701/282578/510209/511755/104968422/788745/523889/100139857/781492/338081/520448/534591/317697/616570/407176/338089/281687/282657/286814	LOC506868/KCNA3/LOC529399/SLC4A4/CACNB3/CHRNA1/LOC101904667/ATP13A4/ATP6V0C/SLC20A1/KCNJ2/ATP1B3/CATSPER4/TMCO3/TPCN1/CACNA1B/KCNG2/SLC30A5/CLCN1/LOC782343/LOC616094/SLC7A2/ATP5PB/ATP5F1A/SLC4A7/SFXN3/LOC104968422/LOC788745/ATP13A3/RYR1/NIPAL2/ATP5F1D/KCNMB4/KCNN4/ITPR1/HVCN1/KCNMB1/ATP6V1C1/CHRND/ATP6V1H/P2RX7	41	24	506868/525507/282360/338070/521728/550622/514255/281883/532844/282410/508169/616094/538708/510209/104968422/523889/534591/317697/616570/407176/338089/281687/282657/286814	17	529399/282160/101904667/520788/509611/510830/506324/514597/782343/282701/282578/511755/788745/100139857/781492/338081/520448
BP	GO:0006221	pyrimidine nucleotide biosynthetic process	1/823	15/5353	0.918536	0.999863	112449363	LOC112449363	1	0		1	112449363
BP	GO:0006836	neurotransmitter transport	1/823	15/5353	0.918536	0.999863	515755	LOC515755	1	0		1	515755
BP	GO:0016042	lipid catabolic process	1/823	15/5353	0.918536	0.999863	513996	ACOX1	1	0		1	513996
BP	GO:0061024	membrane organization	1/823	15/5353	0.918536	0.999863	523498	MTSS1	1	1	523498	0
BP	GO:0007156	homophilic cell adhesion via plasma membrane adhesion molecules	7/823	69/5353	0.92295	0.999863	537324/281063/514537/508251/540115/509969/515924	CDH7/CDH3/PCDH7/FAT1/PCDH12/CLSTN3/RET	7	3	281063/514537/508251	4	537324/540115/509969/515924
BP	GO:0098609	cell-cell adhesion	7/823	69/5353	0.92295	0.999863	537324/281063/514537/508251/540115/509969/515924	CDH7/CDH3/PCDH7/FAT1/PCDH12/CLSTN3/RET	7	3	281063/514537/508251	4	537324/540115/509969/515924
BP	GO:0098742	cell-cell adhesion via plasma-membrane adhesion molecules	7/823	69/5353	0.92295	0.999863	537324/281063/514537/508251/540115/509969/515924	CDH7/CDH3/PCDH7/FAT1/PCDH12/CLSTN3/RET	7	3	281063/514537/508251	4	537324/540115/509969/515924
BP	GO:0006996	organelle organization	19/823	162/5353	0.925899	0.999863	505645/617975/509382/513971/781376/783470/338052/782688/504519/520771/506596/353350/537412/508598/508406/783378/100847635/511901/515608	TMOD4/H1F0/SETDB2/HIST1H1C/TUBGCP2/TLN1/CAPZB/LOC782688/CAP1/AVIL/ARPC3/SMC4/SMARCB1/TMEM11/MUL1/LOC783378/SYCE1L/H1FX/PEX11A	19	9	783470/338052/504519/506596/353350/508406/783378/100847635/515608	10	505645/617975/509382/513971/781376/782688/520771/537412/508598/511901
BP	GO:0030001	metal ion transport	9/823	86/5353	0.928859	0.999863	282160/281883/532844/100139857/781492/520448/534591/317697/407176	CACNB3/KCNJ2/ATP1B3/RYR1/NIPAL2/KCNMB4/KCNN4/ITPR1/KCNMB1	9	5	281883/532844/534591/317697/407176	4	282160/100139857/781492/520448
BP	GO:0006220	pyrimidine nucleotide metabolic process	1/823	16/5353	0.931096	0.999863	112449363	LOC112449363	1	0		1	112449363
BP	GO:0007267	cell-cell signaling	1/823	16/5353	0.931096	0.999863	541161	DKK2	1	1	541161	0
BP	GO:0008380	RNA splicing	1/823	16/5353	0.931096	0.999863	614118	TSEN15	1	0		1	614118
BP	GO:0010604	positive regulation of macromolecule metabolic process	1/823	16/5353	0.931096	0.999863	539099	HMBOX1	1	1	539099	0
BP	GO:0043414	macromolecule methylation	1/823	16/5353	0.931096	0.999863	509382	SETDB2	1	0		1	509382
BP	GO:0051173	positive regulation of nitrogen compound metabolic process	1/823	16/5353	0.931096	0.999863	539099	HMBOX1	1	1	539099	0
BP	GO:0006629	lipid metabolic process	14/823	126/5353	0.934024	0.999863	513057/540771/513996/533289/507290/515338/768052/100298680/510960/532785/281869/523736/613570/514590	PLCD3/PLCD4/ACOX1/PIP4K2A/DEGS1/ACACB/PIGW/PIGX/LCAT/HADH/INPP1/PIP5KL1/LOC613570/PLCH2	14	7	533289/507290/768052/100298680/510960/532785/523736	7	513057/540771/513996/515338/281869/613570/514590
BP	GO:0007166	cell surface receptor signaling pathway	7/823	71/5353	0.935565	0.999863	281055/407152/445418/541161/615866/101903568/514859	CD3G/PTPRC/FZD6/DKK2/CBLC/GCSAML/AKT1S1	7	6	281055/407152/445418/541161/615866/101903568	1	514859
BP	GO:0007169	transmembrane receptor protein tyrosine kinase signaling pathway	1/823	17/5353	0.941722	0.999863	514859	AKT1S1	1	0		1	514859
BP	GO:0045786	negative regulation of cell cycle	1/823	17/5353	0.941722	0.999863	510972	CDKN1C	1	0		1	510972
BP	GO:0072528	pyrimidine-containing compound biosynthetic process	1/823	17/5353	0.941722	0.999863	112449363	LOC112449363	1	0		1	112449363
BP	GO:0022402	cell cycle process	2/823	28/5353	0.943635	0.999863	510972/100847635	CDKN1C/SYCE1L	2	1	100847635	1	510972
BP	GO:0006950	response to stress	13/823	121/5353	0.945773	0.999863	523311/281832/282022/507069/112441507/281250/527039/616088/531945/535203/613590/100298530/281251	GPX7/HSP90AA1/PTGS1/BRCA2/LOC112441507/IL1A/PMS2/MUSTN1/XRCC5/NTHL1/XRCC4/LOC100298530/IL1B	13	7	281832/282022/112441507/281250/616088/613590/281251	6	523311/507069/527039/531945/535203/100298530
BP	GO:0006281	DNA repair	5/823	56/5353	0.946156	0.999863	507069/527039/531945/535203/613590	BRCA2/PMS2/XRCC5/NTHL1/XRCC4	5	1	613590	4	507069/527039/531945/535203
BP	GO:0072527	pyrimidine-containing compound metabolic process	1/823	18/5353	0.95071	0.999863	112449363	LOC112449363	1	0		1	112449363
BP	GO:0006396	RNA processing	11/823	107/5353	0.952672	0.999863	101907835/516521/614870/508812/526282/614118/511408/510934/506507/505600/510250	LOC101907835/RBM27/POP4/DUS3L/MRM1/TSEN15/RNGTT/USB1/CLP1/LOC505600/THOC7	11	5	101907835/516521/508812/511408/510934	6	614870/526282/614118/506507/505600/510250
BP	GO:0007017	microtubule-based process	7/823	75/5353	0.955457	0.999863	508404/101902172/541246/781376/514928/514631/616884	KIF3B/LOC101902172/KIF3A/TUBGCP2/KIF1C/CDCA7L/KIF25	7	2	541246/514631	5	508404/101902172/781376/514928/616884
BP	GO:0009056	catabolic process	11/823	110/5353	0.962865	0.999863	513996/540303/280752/514035/525042/785659/504937/100125835/280808/510243/538831	ACOX1/ENO3/CNP/DTD2/GPD1/SIAH2/PSMD3/PCYOX1/GPI/HMOX2/ATG14	11	4	785659/504937/100125835/510243	7	513996/540303/280752/514035/525042/280808/538831
BP	GO:0006974	cellular response to DNA damage stimulus	5/823	61/5353	0.968312	0.999863	507069/527039/531945/535203/613590	BRCA2/PMS2/XRCC5/NTHL1/XRCC4	5	1	613590	4	507069/527039/531945/535203
BP	GO:0033554	cellular response to stress	5/823	61/5353	0.968312	0.999863	507069/527039/531945/535203/613590	BRCA2/PMS2/XRCC5/NTHL1/XRCC4	5	1	613590	4	507069/527039/531945/535203
BP	GO:1901565	organonitrogen compound catabolic process	5/823	61/5353	0.968312	0.999863	514035/785659/504937/100125835/510243	DTD2/SIAH2/PSMD3/PCYOX1/HMOX2	5	4	785659/504937/100125835/510243	1	514035
BP	GO:1901575	organic substance catabolic process	10/823	104/5353	0.969028	0.999863	513996/540303/280752/514035/525042/785659/504937/100125835/280808/510243	ACOX1/ENO3/CNP/DTD2/GPD1/SIAH2/PSMD3/PCYOX1/GPI/HMOX2	10	4	785659/504937/100125835/510243	6	513996/540303/280752/514035/525042/280808
BP	GO:0008610	lipid biosynthetic process	3/823	43/5353	0.970992	0.999863	515338/768052/100298680	ACACB/PIGW/PIGX	3	2	768052/100298680	1	515338
BP	GO:0007265	Ras protein signal transduction	6/823	71/5353	0.971754	0.999863	517887/512950/512021/512593/510879/532237	CYTH4/FGD3/ARHGEF15/FGD2/ITSN1/PSD4	6	5	517887/512950/512593/510879/532237	1	512021
BP	GO:0046578	regulation of Ras protein signal transduction	6/823	71/5353	0.971754	0.999863	517887/512950/512021/512593/510879/532237	CYTH4/FGD3/ARHGEF15/FGD2/ITSN1/PSD4	6	5	517887/512950/512593/510879/532237	1	512021
BP	GO:0000226	microtubule cytoskeleton organization	1/823	22/5353	0.974788	0.999863	781376	TUBGCP2	1	0		1	781376
BP	GO:0009116	nucleoside metabolic process	1/823	22/5353	0.974788	0.999863	782907	MTAP	1	1	782907	0
BP	GO:1901657	glycosyl compound metabolic process	1/823	22/5353	0.974788	0.999863	782907	MTAP	1	1	782907	0
BP	GO:0044248	cellular catabolic process	9/823	98/5353	0.974812	0.999863	513996/540303/280752/514035/785659/100125835/280808/510243/538831	ACOX1/ENO3/CNP/DTD2/SIAH2/PCYOX1/GPI/HMOX2/ATG14	9	3	785659/100125835/510243	6	513996/540303/280752/514035/280808/538831
BP	GO:0055085	transmembrane transport	43/823	359/5353	0.97556	0.999863	506868/282358/525507/529399/516840/337925/504885/282160/101904667/550622/616407/520788/509611/510830/282410/506324/531150/100337051/508169/514597/782343/107131247/505393/538708/282701/282578/508534/531531/511755/104968422/788745/282716/507318/538855/100139857/281585/338081/317697/616570/338089/282657/286814/100337053	LOC506868/SLC2A3/KCNA3/LOC529399/SLC43A3/SLC8A1/SLC22A18/CACNB3/LOC101904667/ATP6V0C/SLC24A3/CATSPER4/TMCO3/TPCN1/CACNA1B/KCNG2/ABCB11/SLC2A9/SLC30A5/CLCN1/LOC782343/LOC107131247/TOMM40L/SLC7A2/ATP5PB/ATP5F1A/SLC22A31/SLC16A5/SFXN3/LOC104968422/LOC788745/VDAC3/FLVCR2/SLC16A13/RYR1/ABCB1/ATP5F1D/ITPR1/HVCN1/ATP6V1C1/ATP6V1H/P2RX7/LOC100337053	43	22	506868/282358/525507/516840/337925/550622/616407/282410/100337051/508169/107131247/538708/508534/104968422/507318/281585/317697/616570/338089/282657/286814/100337053	21	529399/504885/282160/101904667/520788/509611/510830/506324/531150/514597/782343/505393/282701/282578/531531/511755/788745/282716/538855/100139857/338081
BP	GO:0006259	DNA metabolic process	10/823	107/5353	0.976177	0.999863	508652/507069/504367/527039/531945/535203/534848/617899/613590/615371	RFC2/BRCA2/MCM4/PMS2/XRCC5/NTHL1/POLA1/POLD4/XRCC4/NFIA	10	2	534848/613590	8	508652/507069/504367/527039/531945/535203/617899/615371
BP	GO:0007167	enzyme linked receptor protein signaling pathway	1/823	23/5353	0.97868	0.999863	514859	AKT1S1	1	0		1	514859
BP	GO:0032259	methylation	1/823	23/5353	0.97868	0.999863	509382	SETDB2	1	0		1	509382
BP	GO:1902531	regulation of intracellular signal transduction	7/823	83/5353	0.979593	0.999863	517887/512950/512021/512593/510879/532237/514859	CYTH4/FGD3/ARHGEF15/FGD2/ITSN1/PSD4/AKT1S1	7	5	517887/512950/512593/510879/532237	2	512021/514859
BP	GO:0007049	cell cycle	3/823	46/5353	0.980252	0.999863	510972/534550/100847635	CDKN1C/LIN37/SYCE1L	3	1	100847635	2	510972/534550
BP	GO:0007266	Rho protein signal transduction	4/823	59/5353	0.986483	0.999863	512950/512021/512593/510879	FGD3/ARHGEF15/FGD2/ITSN1	4	3	512950/512593/510879	1	512021
BP	GO:0035023	regulation of Rho protein signal transduction	4/823	59/5353	0.986483	0.999863	512950/512021/512593/510879	FGD3/ARHGEF15/FGD2/ITSN1	4	3	512950/512593/510879	1	512021
BP	GO:0006814	sodium ion transport	1/823	26/5353	0.987111	0.999863	532844	ATP1B3	1	1	532844	0
BP	GO:0051726	regulation of cell cycle	1/823	26/5353	0.987111	0.999863	510972	CDKN1C	1	0		1	510972
BP	GO:0051056	regulation of small GTPase mediated signal transduction	6/823	79/5353	0.987944	0.999863	517887/512950/512021/512593/510879/532237	CYTH4/FGD3/ARHGEF15/FGD2/ITSN1/PSD4	6	5	517887/512950/512593/510879/532237	1	512021
BP	GO:0070647	protein modification by small protein conjugation or removal	3/823	55/5353	0.994008	0.999863	531139/519992/512647	USP40/USP16/UBA3	3	0		3	531139/519992/512647
BP	GO:0016579	protein deubiquitination	2/823	44/5353	0.994329	0.999863	531139/519992	USP40/USP16	2	0		2	531139/519992
BP	GO:0070646	protein modification by small protein removal	2/823	44/5353	0.994329	0.999863	531139/519992	USP40/USP16	2	0		2	531139/519992
BP	GO:0006511	ubiquitin-dependent protein catabolic process	1/823	34/5353	0.996637	0.999863	785659	SIAH2	1	1	785659	0
BP	GO:0019941	modification-dependent protein catabolic process	1/823	34/5353	0.996637	0.999863	785659	SIAH2	1	1	785659	0
BP	GO:0043632	modification-dependent macromolecule catabolic process	1/823	34/5353	0.996637	0.999863	785659	SIAH2	1	1	785659	0
BP	GO:0030163	protein catabolic process	2/823	48/5353	0.996873	0.999863	785659/504937	SIAH2/PSMD3	2	2	785659/504937	0
BP	GO:0009057	macromolecule catabolic process	2/823	57/5353	0.999198	0.999863	785659/504937	SIAH2/PSMD3	2	2	785659/504937	0
BP	GO:0044257	cellular protein catabolic process	1/823	45/5353	0.999472	0.999863	785659	SIAH2	1	1	785659	0
BP	GO:0051603	proteolysis involved in cellular protein catabolic process	1/823	45/5353	0.999472	0.999863	785659	SIAH2	1	1	785659	0
BP	GO:0044265	cellular macromolecule catabolic process	1/823	53/5353	0.999863	0.999863	785659	SIAH2	1	1	785659	0
CC	GO:0005576	extracellular region	52/466	261/3275	0.00525841	0.657301	404192/280828/281043/282260/281088/504694/281103/508666/327712/286806/282871/107131209/506264/282326/615239/280794/527590/510193/280678/509167/786352/280826/518487/404186/281004/282077/515697/281646/281137/281250/281860/541161/513140/281631/282886/511235/534658/614084/615107/536137/537051/280881/783871/100298530/282401/281530/507790/281251/281407/281735/618044/280713	ASIP/CXCL8/CCL2/IGFBP2/COMP/ADAMTS7/CTGF/LOC508666/CCL5/ADAMTS4/MMP9/LOC107131209/CRIM1/HTRA1/GPC3/FN1/MMP23/LOC510193/C4A/CCL19/LOC786352/IL6/MMP27/IGFBP6/APOE/SPARC/LOC515697/BGLAP/EDN1/IL1A/IL1RN/DKK2/ADAMTS10/APOA1/MMP16/PRRG2/WISP2/PAPLN/CXCL10/ADAMTS20/ADAMTS9/NTS/PI3/LOC100298530/ADAMTS2/THBS1/PF4/IL1B/PLAT/CXCL5/WFDC2/ADM	52	36	404192/280828/281043/281103/508666/327712/286806/282871/107131209/506264/280794/510193/280678/509167/786352/280826/515697/281646/281137/281250/281860/541161/281631/534658/614084/615107/537051/280881/783871/281530/507790/281251/281407/281735/618044/280713	16	282260/281088/504694/282326/615239/527590/518487/404186/281004/282077/513140/282886/511235/536137/100298530/282401
CC	GO:0031012	extracellular matrix	13/466	50/3275	0.0194433	0.859298	504694/286806/282871/615239/527590/518487/282077/513140/282886/614084/536137/537051/282401	ADAMTS7/ADAMTS4/MMP9/GPC3/MMP23/MMP27/SPARC/ADAMTS10/MMP16/PAPLN/ADAMTS20/ADAMTS9/ADAMTS2	13	4	286806/282871/614084/537051	9	504694/615239/527590/518487/282077/513140/282886/536137/282401
CC	GO:0044421	extracellular region part	18/466	78/3275	0.0226758	0.859298	504694/286806/282871/107131209/615239/527590/280678/518487/282077/281250/281860/513140/282886/614084/536137/537051/282401/281251	ADAMTS7/ADAMTS4/MMP9/LOC107131209/GPC3/MMP23/C4A/MMP27/SPARC/IL1A/IL1RN/ADAMTS10/MMP16/PAPLN/ADAMTS20/ADAMTS9/ADAMTS2/IL1B	18	9	286806/282871/107131209/280678/281250/281860/614084/537051/281251	9	504694/615239/527590/518487/282077/513140/282886/536137/282401
CC	GO:0033178	proton-transporting two-sector ATPase complex, catalytic domain	5/466	13/3275	0.0274975	0.859298	782343/282578/338081/338089/282657	LOC782343/ATP5F1A/ATP5F1D/ATP6V1C1/ATP6V1H	5	2	338089/282657	3	782343/282578/338081
CC	GO:0016592	mediator complex	6/466	19/3275	0.0424819	0.978774	614626/509245/505293/541303/509729/540348	MED29/MED19/MED6/MED17/MED7/ELOVL1	6	2	505293/541303	4	614626/509245/509729/540348
CC	GO:0032993	protein-DNA complex	4/466	11/3275	0.0586201	0.978774	617975/513971/510634/511901	H1F0/HIST1H1C/TEN1/H1FX	4	0		4	617975/513971/510634/511901
CC	GO:0005581	collagen trimer	5/466	16/3275	0.0650685	0.978774	287013/282188/515435/407142/510833	COL11A1/COL1A2/COL11A2/COL2A1/COL3A1	5	0		5	287013/282188/515435/407142/510833
CC	GO:0016469	proton-transporting two-sector ATPase complex	7/466	29/3275	0.10692	0.978774	101904667/550622/782343/282578/338081/338089/282657	LOC101904667/ATP6V0C/LOC782343/ATP5F1A/ATP5F1D/ATP6V1C1/ATP6V1H	7	3	550622/338089/282657	4	101904667/782343/282578/338081
CC	GO:0015629	actin cytoskeleton	11/466	52/3275	0.110621	0.978774	535824/523485/408020/286816/532964/516513/338052/281935/506596/506434/282096	MYO3A/MYO1E/MYH4/TNNT2/MYO1F/MYO1G/CAPZB/MYO10/ARPC3/TNNI2/TNNT3	11	5	523485/532964/516513/338052/506596	6	535824/408020/286816/281935/506434/282096
CC	GO:0000786	nucleosome	3/466	10/3275	0.159917	0.978774	617975/513971/511901	H1F0/HIST1H1C/H1FX	3	0		3	617975/513971/511901
CC	GO:0044815	DNA packaging complex	3/466	11/3275	0.197903	0.978774	617975/513971/511901	H1F0/HIST1H1C/H1FX	3	0		3	617975/513971/511901
CC	GO:0000785	chromatin	4/466	17/3275	0.214603	0.978774	617975/513971/512161/511901	H1F0/HIST1H1C/HMGN2/H1FX	4	0		4	617975/513971/512161/511901
CC	GO:0098805	whole membrane	7/466	35/3275	0.221844	0.978774	782343/504422/505393/535071/282716/282657/515608	LOC782343/SEC24D/TOMM40L/SEC23B/VDAC3/ATP6V1H/PEX11A	7	3	535071/282657/515608	4	782343/504422/505393/282716
CC	GO:0000228	nuclear chromosome	3/466	12/3275	0.237745	0.978774	537412/510634/100847635	SMARCB1/TEN1/SYCE1L	3	1	100847635	2	537412/510634
CC	GO:0098588	bounding membrane of organelle	9/466	49/3275	0.255187	0.978774	782343/504422/505393/535071/534488/282716/528057/282657/515608	LOC782343/SEC24D/TOMM40L/SEC23B/SLC35A5/VDAC3/CSGALNACT1/ATP6V1H/PEX11A	9	5	535071/534488/528057/282657/515608	4	782343/504422/505393/282716
CC	GO:0005694	chromosome	9/466	53/3275	0.33767	0.978774	617975/788381/513971/353350/537412/510634/512161/100847635/511901	H1F0/CENPB/HIST1H1C/SMC4/SMARCB1/TEN1/HMGN2/SYCE1L/H1FX	9	2	353350/100847635	7	617975/788381/513971/537412/510634/512161/511901
CC	GO:0005615	extracellular space	5/466	28/3275	0.367284	0.978774	107131209/280678/281250/281860/281251	LOC107131209/C4A/IL1A/IL1RN/IL1B	5	5	107131209/280678/281250/281860/281251	0
CC	GO:0005783	endoplasmic reticulum	8/466	49/3275	0.396313	0.978774	768052/100298680/281036/504438/786732/100125317/767917/510138	PIGW/PIGX/CALR/SSR4/SPCS2/ERO1A/SPCS3/ALG6	8	6	768052/100298680/281036/786732/100125317/767917	2	504438/510138
CC	GO:0005789	endoplasmic reticulum membrane	5/466	29/3275	0.397423	0.978774	768052/100298680/786732/767917/510138	PIGW/PIGX/SPCS2/SPCS3/ALG6	5	4	768052/100298680/786732/767917	1	510138
CC	GO:0098827	endoplasmic reticulum subcompartment	5/466	29/3275	0.397423	0.978774	768052/100298680/786732/767917/510138	PIGW/PIGX/SPCS2/SPCS3/ALG6	5	4	768052/100298680/786732/767917	1	510138
CC	GO:0044427	chromosomal part	7/466	43/3275	0.413897	0.978774	617975/788381/513971/510634/512161/100847635/511901	H1F0/CENPB/HIST1H1C/TEN1/HMGN2/SYCE1L/H1FX	7	1	100847635	6	617975/788381/513971/510634/512161/511901
CC	GO:0044444	cytoplasmic part	60/466	409/3275	0.41677	0.978774	novel.1766/280801/507518/281898/112441481/101902561/508224/506192/101905894/511791/614872/513996/novel.1326/540303/508040/100299845/785386/286816/787803/100296205/614625/768052/101906923/100298680/782021/101903301/101905514/100297498/281036/616830/614579/782343/539052/504422/505393/509430/506434/538054/535071/534488/504438/786732/286867/618220/508598/282716/281706/514181/510824/508359/528057/7842…	-/GAT/EXOC6/RPSA/LOC112441481/LOC101902561/SCG5/AP1B1/LOC101905894/ALAS2/RPL22L1/ACOX1/-/ENO3/WASHC5/LOC100299845/LOC785386/TNNT2/LOC787803/LOC100296205/LOC614625/PIGW/LOC101906923/PIGX/LOC782021/LOC101903301/LOC101905514/LOC100297498/CALR/LOC616830/MRPL14/LOC782343/EIF3J/SEC24D/TOMM40L/SRP72/TNNI2/MRPL16/SEC23B/SLC35A5/SSR4/SPCS2/RPS2/LOC618220/TMEM11/VDAC3/COPB2/LOC514181/MRPS18B/MRPL49/CSGALNA…	60	19	280801/507518/112441481/506192/508040/100296205/768052/100298680/281036/539052/535071/534488/786732/528057/100125317/533796/282657/767917/515608	41	novel.1766/281898/101902561/508224/101905894/511791/614872/513996/novel.1326/540303/100299845/785386/286816/787803/614625/101906923/782021/101903301/101905514/100297498/616830/614579/782343/504422/505393/509430/506434/538054/504438/286867/618220/508598/282716/281706/514181/510824/508359/784243/784052/282096/510138
CC	GO:0030133	transport vesicle	2/466	10/3275	0.427213	0.978774	504422/535071	SEC24D/SEC23B	2	1	535071	1	504422
CC	GO:0031300	intrinsic component of organelle membrane	2/466	10/3275	0.427213	0.978774	508598/515608	TMEM11/PEX11A	2	1	515608	1	508598
CC	GO:0031301	integral component of organelle membrane	2/466	10/3275	0.427213	0.978774	508598/515608	TMEM11/PEX11A	2	1	515608	1	508598
CC	GO:0044454	nuclear chromosome part	2/466	10/3275	0.427213	0.978774	510634/100847635	TEN1/SYCE1L	2	1	100847635	1	510634
CC	GO:0042175	nuclear outer membrane-endoplasmic reticulum membrane network	5/466	30/3275	0.427418	0.978774	768052/100298680/786732/767917/510138	PIGW/PIGX/SPCS2/SPCS3/ALG6	5	4	768052/100298680/786732/767917	1	510138
CC	GO:0044432	endoplasmic reticulum part	5/466	30/3275	0.427418	0.978774	768052/100298680/786732/767917/510138	PIGW/PIGX/SPCS2/SPCS3/ALG6	5	4	768052/100298680/786732/767917	1	510138
CC	GO:0044428	nuclear part	14/466	93/3275	0.454528	0.978774	101907835/616275/614626/509245/505293/541303/537412/510634/789854/509729/510250/540348/100847635/540982	LOC101907835/ANAPC11/MED29/MED19/MED6/MED17/SMARCB1/TEN1/TAF4/MED7/THOC7/ELOVL1/SYCE1L/GLE1	14	5	101907835/616275/505293/541303/100847635	9	614626/509245/537412/510634/789854/509729/510250/540348/540982
CC	GO:0016459	myosin complex	6/466	38/3275	0.460654	0.978774	535824/523485/408020/532964/516513/281935	MYO3A/MYO1E/MYH4/MYO1F/MYO1G/MYO10	6	3	523485/532964/516513	3	535824/408020/281935
CC	GO:0031984	organelle subcompartment	7/466	45/3275	0.463262	0.978774	768052/100298680/534488/786732/528057/767917/510138	PIGW/PIGX/SLC35A5/SPCS2/CSGALNACT1/SPCS3/ALG6	7	6	768052/100298680/534488/786732/528057/767917	1	510138
CC	GO:0031981	nuclear lumen	10/466	66/3275	0.468168	0.978774	614626/509245/505293/541303/537412/510634/789854/509729/540348/100847635	MED29/MED19/MED6/MED17/SMARCB1/TEN1/TAF4/MED7/ELOVL1/SYCE1L	10	3	505293/541303/100847635	7	614626/509245/537412/510634/789854/509729/540348
CC	GO:0005578	proteinaceous extracellular matrix	2/466	11/3275	0.478171	0.978774	615239/282077	GPC3/SPARC	2	0		2	615239/282077
CC	GO:0019012	virion	2/466	11/3275	0.478171	0.978774	112445012/107132048	LOC112445012/LOC107132048	2	0		2	112445012/107132048
CC	GO:0044423	virion part	2/466	11/3275	0.478171	0.978774	112445012/107132048	LOC112445012/LOC107132048	2	0		2	112445012/107132048
CC	GO:0031974	membrane-enclosed lumen	11/466	74/3275	0.488466	0.978774	511791/614626/509245/505293/541303/537412/510634/789854/509729/540348/100847635	ALAS2/MED29/MED19/MED6/MED17/SMARCB1/TEN1/TAF4/MED7/ELOVL1/SYCE1L	11	3	505293/541303/100847635	8	511791/614626/509245/537412/510634/789854/509729/540348
CC	GO:0043233	organelle lumen	11/466	74/3275	0.488466	0.978774	511791/614626/509245/505293/541303/537412/510634/789854/509729/540348/100847635	ALAS2/MED29/MED19/MED6/MED17/SMARCB1/TEN1/TAF4/MED7/ELOVL1/SYCE1L	11	3	505293/541303/100847635	8	511791/614626/509245/537412/510634/789854/509729/540348
CC	GO:0070013	intracellular organelle lumen	11/466	74/3275	0.488466	0.978774	511791/614626/509245/505293/541303/537412/510634/789854/509729/540348/100847635	ALAS2/MED29/MED19/MED6/MED17/SMARCB1/TEN1/TAF4/MED7/ELOVL1/SYCE1L	11	3	505293/541303/100847635	8	511791/614626/509245/537412/510634/789854/509729/540348
CC	GO:0098796	membrane protein complex	18/466	123/3275	0.488512	0.978774	282495/539241/506192/282160/101904667/550622/532844/506155/782343/504422/282578/535071/786732/281706/338081/338089/282657/767917	BOLA-DQB/BLA-DQB/AP1B1/CACNB3/LOC101904667/ATP6V0C/ATP1B3/SGCG/LOC782343/SEC24D/ATP5F1A/SEC23B/SPCS2/COPB2/ATP5F1D/ATP6V1C1/ATP6V1H/SPCS3	18	11	282495/539241/506192/550622/532844/506155/535071/786732/338089/282657/767917	7	282160/101904667/782343/504422/282578/281706/338081
CC	GO:0030117	membrane coat	4/466	26/3275	0.517484	0.978774	506192/504422/535071/281706	AP1B1/SEC24D/SEC23B/COPB2	4	2	506192/535071	2	504422/281706
CC	GO:0048475	coated membrane	4/466	26/3275	0.517484	0.978774	506192/504422/535071/281706	AP1B1/SEC24D/SEC23B/COPB2	4	2	506192/535071	2	504422/281706
CC	GO:0044422	organelle part	53/466	373/3275	0.530268	0.978774	514812/617975/788381/508202/535824/523485/101907835/511791/101902172/513971/616275/614626/408020/286816/532964/781376/768052/509245/516513/100298680/338052/505293/281935/782343/506596/504422/505393/541303/506434/537412/510634/407188/789854/528191/535071/534488/786732/508598/282716/509729/528057/514631/510250/540348/512161/100847635/282096/282657/767917/510138/511901/515608/540982	KRT19/H1F0/CENPB/KRT79/MYO3A/MYO1E/LOC101907835/ALAS2/LOC101902172/HIST1H1C/ANAPC11/MED29/MYH4/TNNT2/MYO1F/TUBGCP2/PIGW/MED19/MYO1G/PIGX/CAPZB/MED6/MYO10/LOC782343/ARPC3/SEC24D/TOMM40L/MED17/TNNI2/SMARCB1/TEN1/KRT3/TAF4/BBS5/SEC23B/SLC35A5/SPCS2/TMEM11/VDAC3/MED7/CSGALNACT1/CDCA7L/THOC7/ELOVL1/HMGN2/SYCE1L/TNNT3/ATP6V1H/SPCS3/ALG6/H1FX/PEX11A/GLE1	53	21	508202/523485/101907835/616275/532964/768052/516513/100298680/338052/505293/506596/541303/535071/534488/786732/528057/514631/100847635/282657/767917/515608	32	514812/617975/788381/535824/511791/101902172/513971/614626/408020/286816/781376/509245/281935/782343/504422/505393/506434/537412/510634/407188/789854/528191/508598/282716/509729/510250/540348/512161/282096/510138/511901/540982
CC	GO:0005654	nucleoplasm	7/466	48/3275	0.535261	0.978774	614626/509245/505293/541303/789854/509729/540348	MED29/MED19/MED6/MED17/TAF4/MED7/ELOVL1	7	2	505293/541303	5	614626/509245/789854/509729/540348
CC	GO:0044451	nucleoplasm part	7/466	48/3275	0.535261	0.978774	614626/509245/505293/541303/789854/509729/540348	MED29/MED19/MED6/MED17/TAF4/MED7/ELOVL1	7	2	505293/541303	5	614626/509245/789854/509729/540348
CC	GO:0005840	ribosome	26/466	183/3275	0.537605	0.978774	novel.1766/281898/101902561/101905894/614872/novel.1326/100299845/785386/787803/100296205/614625/101906923/782021/101903301/101905514/100297498/616830/614579/538054/286867/618220/514181/510824/508359/784243/784052	-/RPSA/LOC101902561/LOC101905894/RPL22L1/-/LOC100299845/LOC785386/LOC787803/LOC100296205/LOC614625/LOC101906923/LOC782021/LOC101903301/LOC101905514/LOC100297498/LOC616830/MRPL14/MRPL16/RPS2/LOC618220/LOC514181/MRPS18B/MRPL49/LOC784243/LOC784052	26	1	100296205	25	novel.1766/281898/101902561/101905894/614872/novel.1326/100299845/785386/787803/614625/101906923/782021/101903301/101905514/100297498/616830/614579/538054/286867/618220/514181/510824/508359/784243/784052
CC	GO:0044446	intracellular organelle part	52/466	370/3275	0.566336	0.978774	514812/617975/788381/508202/535824/523485/101907835/511791/101902172/513971/616275/614626/408020/286816/532964/781376/768052/509245/516513/100298680/338052/505293/281935/782343/506596/504422/505393/541303/506434/537412/510634/407188/789854/535071/534488/786732/508598/282716/509729/528057/514631/510250/540348/512161/100847635/282096/282657/767917/510138/511901/515608/540982	KRT19/H1F0/CENPB/KRT79/MYO3A/MYO1E/LOC101907835/ALAS2/LOC101902172/HIST1H1C/ANAPC11/MED29/MYH4/TNNT2/MYO1F/TUBGCP2/PIGW/MED19/MYO1G/PIGX/CAPZB/MED6/MYO10/LOC782343/ARPC3/SEC24D/TOMM40L/MED17/TNNI2/SMARCB1/TEN1/KRT3/TAF4/SEC23B/SLC35A5/SPCS2/TMEM11/VDAC3/MED7/CSGALNACT1/CDCA7L/THOC7/ELOVL1/HMGN2/SYCE1L/TNNT3/ATP6V1H/SPCS3/ALG6/H1FX/PEX11A/GLE1	52	21	508202/523485/101907835/616275/532964/768052/516513/100298680/338052/505293/506596/541303/535071/534488/786732/528057/514631/100847635/282657/767917/515608	31	514812/617975/788381/535824/511791/101902172/513971/614626/408020/286816/781376/509245/281935/782343/504422/505393/506434/537412/510634/407188/789854/508598/282716/509729/510250/540348/512161/282096/510138/511901/540982
CC	GO:0031090	organelle membrane	10/466	71/3275	0.56685	0.978774	782343/504422/505393/535071/534488/508598/282716/528057/282657/515608	LOC782343/SEC24D/TOMM40L/SEC23B/SLC35A5/TMEM11/VDAC3/CSGALNACT1/ATP6V1H/PEX11A	10	5	535071/534488/528057/282657/515608	5	782343/504422/505393/508598/282716
CC	GO:0005741	mitochondrial outer membrane	2/466	13/3275	0.571253	0.978774	505393/282716	TOMM40L/VDAC3	2	0		2	505393/282716
CC	GO:0005777	peroxisome	2/466	13/3275	0.571253	0.978774	513996/515608	ACOX1/PEX11A	2	1	515608	1	513996
CC	GO:0005798	Golgi-associated vesicle	2/466	13/3275	0.571253	0.978774	504422/535071	SEC24D/SEC23B	2	1	535071	1	504422
CC	GO:0012506	vesicle membrane	2/466	13/3275	0.571253	0.978774	504422/535071	SEC24D/SEC23B	2	1	535071	1	504422
CC	GO:0030120	vesicle coat	2/466	13/3275	0.571253	0.978774	504422/535071	SEC24D/SEC23B	2	1	535071	1	504422
CC	GO:0030135	coated vesicle	2/466	13/3275	0.571253	0.978774	504422/535071	SEC24D/SEC23B	2	1	535071	1	504422
CC	GO:0030659	cytoplasmic vesicle membrane	2/466	13/3275	0.571253	0.978774	504422/535071	SEC24D/SEC23B	2	1	535071	1	504422
CC	GO:0030660	Golgi-associated vesicle membrane	2/466	13/3275	0.571253	0.978774	504422/535071	SEC24D/SEC23B	2	1	535071	1	504422
CC	GO:0030662	coated vesicle membrane	2/466	13/3275	0.571253	0.978774	504422/535071	SEC24D/SEC23B	2	1	535071	1	504422
CC	GO:0031968	organelle outer membrane	2/466	13/3275	0.571253	0.978774	505393/282716	TOMM40L/VDAC3	2	0		2	505393/282716
CC	GO:0042579	microbody	2/466	13/3275	0.571253	0.978774	513996/515608	ACOX1/PEX11A	2	1	515608	1	513996
CC	GO:0031410	cytoplasmic vesicle	3/466	21/3275	0.591932	0.978774	508224/504422/535071	SCG5/SEC24D/SEC23B	3	1	535071	2	508224/504422
CC	GO:0031982	vesicle	3/466	21/3275	0.591932	0.978774	508224/504422/535071	SCG5/SEC24D/SEC23B	3	1	535071	2	508224/504422
CC	GO:0097708	intracellular vesicle	3/466	21/3275	0.591932	0.978774	508224/504422/535071	SCG5/SEC24D/SEC23B	3	1	535071	2	508224/504422
CC	GO:0044430	cytoskeletal part	17/466	123/3275	0.59325	0.978774	514812/508202/535824/523485/101902172/408020/286816/532964/781376/516513/338052/281935/506596/506434/407188/514631/282096	KRT19/KRT79/MYO3A/MYO1E/LOC101902172/MYH4/TNNT2/MYO1F/TUBGCP2/MYO1G/CAPZB/MYO10/ARPC3/TNNI2/KRT3/CDCA7L/TNNT3	17	7	508202/523485/532964/516513/338052/506596/514631	10	514812/535824/101902172/408020/286816/781376/281935/506434/407188/282096
CC	GO:0012505	endomembrane system	15/466	109/3275	0.599564	0.978774	508224/768052/100298680/281036/504422/535071/534488/504438/786732/528057/100125317/533796/767917/510138/540982	SCG5/PIGW/PIGX/CALR/SEC24D/SEC23B/SLC35A5/SSR4/SPCS2/CSGALNACT1/ERO1A/BICD1/SPCS3/ALG6/GLE1	15	10	768052/100298680/281036/535071/534488/786732/528057/100125317/533796/767917	5	508224/504422/504438/510138/540982
CC	GO:0000139	Golgi membrane	2/466	14/3275	0.613066	0.978774	534488/528057	SLC35A5/CSGALNACT1	2	2	534488/528057	0
CC	GO:0019867	outer membrane	2/466	14/3275	0.613066	0.978774	505393/282716	TOMM40L/VDAC3	2	0		2	505393/282716
CC	GO:0044433	cytoplasmic vesicle part	2/466	14/3275	0.613066	0.978774	504422/535071	SEC24D/SEC23B	2	1	535071	1	504422
CC	GO:0098687	chromosomal region	2/466	14/3275	0.613066	0.978774	788381/510634	CENPB/TEN1	2	0		2	788381/510634
CC	GO:1990904	ribonucleoprotein complex	29/466	211/3275	0.614421	0.978774	novel.1766/281898/101902561/101905894/614872/novel.1326/100299845/614870/785386/787803/100296205/614625/101906923/782021/101903301/101905514/100297498/616830/614579/509430/538054/286867/618220/514181/505600/510824/508359/784243/784052	-/RPSA/LOC101902561/LOC101905894/RPL22L1/-/LOC100299845/POP4/LOC785386/LOC787803/LOC100296205/LOC614625/LOC101906923/LOC782021/LOC101903301/LOC101905514/LOC100297498/LOC616830/MRPL14/SRP72/MRPL16/RPS2/LOC618220/LOC514181/LOC505600/MRPS18B/MRPL49/LOC784243/LOC784052	29	1	100296205	28	novel.1766/281898/101902561/101905894/614872/novel.1326/100299845/614870/785386/787803/614625/101906923/782021/101903301/101905514/100297498/616830/614579/509430/538054/286867/618220/514181/505600/510824/508359/784243/784052
CC	GO:0043228	non-membrane-bounded organelle	52/466	378/3275	0.634989	0.978774	novel.1766/514812/281898/101902561/617975/788381/508202/535824/523485/101905894/101902172/513971/614872/novel.1326/408020/100299845/785386/286816/787803/532964/100296205/781376/614625/516513/101906923/782021/101903301/338052/101905514/100297498/281935/616830/614579/506596/353350/506434/537412/510634/407188/538054/286867/618220/514181/510824/508359/514631/784243/784052/512161/100847635/282096/5119…	-/KRT19/RPSA/LOC101902561/H1F0/CENPB/KRT79/MYO3A/MYO1E/LOC101905894/LOC101902172/HIST1H1C/RPL22L1/-/MYH4/LOC100299845/LOC785386/TNNT2/LOC787803/MYO1F/LOC100296205/TUBGCP2/LOC614625/MYO1G/LOC101906923/LOC782021/LOC101903301/CAPZB/LOC101905514/LOC100297498/MYO10/LOC616830/MRPL14/ARPC3/SMC4/TNNI2/SMARCB1/TEN1/KRT3/MRPL16/RPS2/LOC618220/LOC514181/MRPS18B/MRPL49/CDCA7L/LOC784243/LOC784052/HMGN2/SYCE1L…	52	10	508202/523485/532964/100296205/516513/338052/506596/353350/514631/100847635	42	novel.1766/514812/281898/101902561/617975/788381/535824/101905894/101902172/513971/614872/novel.1326/408020/100299845/785386/286816/787803/781376/614625/101906923/782021/101903301/101905514/100297498/281935/616830/614579/506434/537412/510634/407188/538054/286867/618220/514181/510824/508359/784243/784052/512161/282096/511901
CC	GO:0043232	intracellular non-membrane-bounded organelle	52/466	378/3275	0.634989	0.978774	novel.1766/514812/281898/101902561/617975/788381/508202/535824/523485/101905894/101902172/513971/614872/novel.1326/408020/100299845/785386/286816/787803/532964/100296205/781376/614625/516513/101906923/782021/101903301/338052/101905514/100297498/281935/616830/614579/506596/353350/506434/537412/510634/407188/538054/286867/618220/514181/510824/508359/514631/784243/784052/512161/100847635/282096/5119…	-/KRT19/RPSA/LOC101902561/H1F0/CENPB/KRT79/MYO3A/MYO1E/LOC101905894/LOC101902172/HIST1H1C/RPL22L1/-/MYH4/LOC100299845/LOC785386/TNNT2/LOC787803/MYO1F/LOC100296205/TUBGCP2/LOC614625/MYO1G/LOC101906923/LOC782021/LOC101903301/CAPZB/LOC101905514/LOC100297498/MYO10/LOC616830/MRPL14/ARPC3/SMC4/TNNI2/SMARCB1/TEN1/KRT3/MRPL16/RPS2/LOC618220/LOC514181/MRPS18B/MRPL49/CDCA7L/LOC784243/LOC784052/HMGN2/SYCE1L…	52	10	508202/523485/532964/100296205/516513/338052/506596/353350/514631/100847635	42	novel.1766/514812/281898/101902561/617975/788381/535824/101905894/101902172/513971/614872/novel.1326/408020/100299845/785386/286816/787803/781376/614625/101906923/782021/101903301/101905514/100297498/281935/616830/614579/506434/537412/510634/407188/538054/286867/618220/514181/510824/508359/784243/784052/512161/282096/511901
CC	GO:0042611	MHC protein complex	2/466	15/3275	0.651688	0.978774	282495/539241	BOLA-DQB/BLA-DQB	2	2	282495/539241	0
CC	GO:0042613	MHC class II protein complex	2/466	15/3275	0.651688	0.978774	282495/539241	BOLA-DQB/BLA-DQB	2	2	282495/539241	0
CC	GO:0033177	proton-transporting two-sector ATPase complex, proton-transporting domain	2/466	16/3275	0.687179	0.978774	101904667/550622	LOC101904667/ATP6V0C	2	1	550622	1	101904667
CC	GO:0098791	Golgi subcompartment	2/466	16/3275	0.687179	0.978774	534488/528057	SLC35A5/CSGALNACT1	2	2	534488/528057	0
CC	GO:0099080	supramolecular complex	6/466	49/3275	0.717157	0.978774	514812/508202/286816/506434/407188/282096	KRT19/KRT79/TNNT2/TNNI2/KRT3/TNNT3	6	1	508202	5	514812/286816/506434/407188/282096
CC	GO:0099081	supramolecular polymer	6/466	49/3275	0.717157	0.978774	514812/508202/286816/506434/407188/282096	KRT19/KRT79/TNNT2/TNNI2/KRT3/TNNT3	6	1	508202	5	514812/286816/506434/407188/282096
CC	GO:0099512	supramolecular fiber	6/466	49/3275	0.717157	0.978774	514812/508202/286816/506434/407188/282096	KRT19/KRT79/TNNT2/TNNI2/KRT3/TNNT3	6	1	508202	5	514812/286816/506434/407188/282096
CC	GO:0005856	cytoskeleton	17/466	138/3275	0.779371	0.978774	514812/508202/535824/523485/101902172/408020/286816/532964/781376/516513/338052/281935/506596/506434/407188/514631/282096	KRT19/KRT79/MYO3A/MYO1E/LOC101902172/MYH4/TNNT2/MYO1F/TUBGCP2/MYO1G/CAPZB/MYO10/ARPC3/TNNI2/KRT3/CDCA7L/TNNT3	17	7	508202/523485/532964/516513/338052/506596/514631	10	514812/535824/101902172/408020/286816/781376/281935/506434/407188/282096
CC	GO:0005815	microtubule organizing center	1/466	10/3275	0.785013	0.978774	781376	TUBGCP2	1	0		1	781376
CC	GO:0030118	clathrin coat	1/466	10/3275	0.785013	0.978774	506192	AP1B1	1	1	506192	0
CC	GO:0005875	microtubule associated complex	2/466	20/3275	0.800405	0.978774	101902172/514631	LOC101902172/CDCA7L	2	1	514631	1	101902172
CC	GO:0032040	small-subunit processome	1/466	11/3275	0.815697	0.978774	505600	LOC505600	1	0		1	505600
CC	GO:0090575	RNA polymerase II transcription factor complex	1/466	11/3275	0.815697	0.978774	789854	TAF4	1	0		1	789854
CC	GO:0099023	tethering complex	1/466	11/3275	0.815697	0.978774	507518	EXOC6	1	1	507518	0
CC	GO:1905368	peptidase complex	3/466	30/3275	0.8217	0.978774	504937/786732/767917	PSMD3/SPCS2/SPCS3	3	3	504937/786732/767917	0
CC	GO:0071944	cell periphery	8/466	73/3275	0.836038	0.978774	282495/507518/539241/282160/532844/506155/281603/286814	BOLA-DQB/EXOC6/BLA-DQB/CACNB3/ATP1B3/SGCG/ADCY7/P2RX7	8	7	282495/507518/539241/532844/506155/281603/286814	1	282160
CC	GO:0005886	plasma membrane	7/466	65/3275	0.838101	0.978774	282495/539241/282160/532844/506155/281603/286814	BOLA-DQB/BLA-DQB/CACNB3/ATP1B3/SGCG/ADCY7/P2RX7	7	6	282495/539241/532844/506155/281603/286814	1	282160
CC	GO:0000775	chromosome, centromeric region	1/466	12/3275	0.84201	0.978774	788381	CENPB	1	0		1	788381
CC	GO:0044798	nuclear transcription factor complex	1/466	12/3275	0.84201	0.978774	789854	TAF4	1	0		1	789854
CC	GO:0044459	plasma membrane part	6/466	58/3275	0.853445	0.978774	282495/539241/282160/532844/506155/286814	BOLA-DQB/BLA-DQB/CACNB3/ATP1B3/SGCG/P2RX7	6	5	282495/539241/532844/506155/286814	1	282160
CC	GO:0098797	plasma membrane protein complex	5/466	50/3275	0.859402	0.978774	282495/539241/282160/532844/506155	BOLA-DQB/BLA-DQB/CACNB3/ATP1B3/SGCG	5	4	282495/539241/532844/506155	1	282160
CC	GO:0005887	integral component of plasma membrane	2/466	23/3275	0.85985	0.978774	532844/286814	ATP1B3/P2RX7	2	2	532844/286814	0
CC	GO:0031226	intrinsic component of plasma membrane	2/466	23/3275	0.85985	0.978774	532844/286814	ATP1B3/P2RX7	2	2	532844/286814	0
CC	GO:1902495	transmembrane transporter complex	2/466	23/3275	0.85985	0.978774	282160/532844	CACNB3/ATP1B3	2	1	532844	1	282160
CC	GO:1990351	transporter complex	2/466	23/3275	0.85985	0.978774	282160/532844	CACNB3/ATP1B3	2	1	532844	1	282160
CC	GO:0031966	mitochondrial membrane	3/466	33/3275	0.868687	0.978774	505393/508598/282716	TOMM40L/TMEM11/VDAC3	3	0		3	505393/508598/282716
CC	GO:0005634	nucleus	58/466	459/3275	0.870601	0.978774	506097/510972/511947/510956/768225/767992/532376/617975/615807/788381/509382/100296331/101907835/513971/540846/519729/616275/511077/614626/519770/539099/507176/539679/532621/509245/533803/616088/504742/505293/100337422/782688/615866/541303/507460/617899/613590/785659/537412/510634/789854/512136/531350/528877/509729/100848466/538766/511587/539419/510250/540348/512161/615371/783378/281993/540547/10…	NFIL3/CDKN1C/EOMES/RRS1/NR1D1/SSX5/MAFB/H1F0/PNLDC1/CENPB/SETDB2/NR2F6/LOC101907835/HIST1H1C/ETV1/ADRM1/ANAPC11/MYC/MED29/PBX4/HMBOX1/NR1H3/KPNA1/THRA/MED19/TCEA3/MUSTN1/CITED4/MED6/SIM2/LOC782688/CBLC/MED17/TBRG1/POLD4/XRCC4/SIAH2/SMARCB1/TEN1/TAF4/NXF1/BACH1/NR4A3/MED7/PGR/C15H11orf1/POLR1E/TBX20/THOC7/ELOVL1/HMGN2/NFIA/LOC783378/PPARG/CCND3/SYCE1L/H1FX/GLE1	58	25	506097/511947/510956/532376/101907835/616275/511077/519770/539099/539679/616088/505293/615866/541303/507460/613590/785659/512136/531350/528877/100848466/511587/539419/783378/100847635	33	510972/768225/767992/617975/615807/788381/509382/100296331/513971/540846/519729/614626/507176/532621/509245/533803/504742/100337422/782688/617899/537412/510634/789854/509729/538766/510250/540348/512161/615371/281993/540547/511901/540982
CC	GO:0030684	preribosome	1/466	14/3275	0.88392	0.978774	505600	LOC505600	1	0		1	505600
CC	GO:0044429	mitochondrial part	4/466	44/3275	0.891	0.978774	511791/505393/508598/282716	ALAS2/TOMM40L/TMEM11/VDAC3	4	0		4	511791/505393/508598/282716
CC	GO:0016591	DNA-directed RNA polymerase II, holoenzyme	1/466	15/3275	0.900508	0.978774	789854	TAF4	1	0		1	789854
CC	GO:0030286	dynein complex	1/466	15/3275	0.900508	0.978774	514631	CDCA7L	1	1	514631	0
CC	GO:0031967	organelle envelope	4/466	45/3275	0.901013	0.978774	505393/508598/282716/540982	TOMM40L/TMEM11/VDAC3/GLE1	4	0		4	505393/508598/282716/540982
CC	GO:0031975	envelope	4/466	45/3275	0.901013	0.978774	505393/508598/282716/540982	TOMM40L/TMEM11/VDAC3/GLE1	4	0		4	505393/508598/282716/540982
CC	GO:0005740	mitochondrial envelope	3/466	37/3275	0.914208	0.978774	505393/508598/282716	TOMM40L/TMEM11/VDAC3	3	0		3	505393/508598/282716
CC	GO:0005794	Golgi apparatus	3/466	37/3275	0.914208	0.978774	534488/528057/533796	SLC35A5/CSGALNACT1/BICD1	3	3	534488/528057/533796	0
CC	GO:0015630	microtubule cytoskeleton	3/466	37/3275	0.914208	0.978774	101902172/781376/514631	LOC101902172/TUBGCP2/CDCA7L	3	1	514631	2	101902172/781376
CC	GO:0005882	intermediate filament	3/466	38/3275	0.923086	0.978774	514812/508202/407188	KRT19/KRT79/KRT3	3	1	508202	2	514812/407188
CC	GO:0045111	intermediate filament cytoskeleton	3/466	38/3275	0.923086	0.978774	514812/508202/407188	KRT19/KRT79/KRT3	3	1	508202	2	514812/407188
CC	GO:0000428	DNA-directed RNA polymerase complex	1/466	17/3275	0.926922	0.978774	789854	TAF4	1	0		1	789854
CC	GO:0030880	RNA polymerase complex	1/466	17/3275	0.926922	0.978774	789854	TAF4	1	0		1	789854
CC	GO:0044455	mitochondrial membrane part	1/466	17/3275	0.926922	0.978774	508598	TMEM11	1	0		1	508598
CC	GO:0055029	nuclear DNA-directed RNA polymerase complex	1/466	17/3275	0.926922	0.978774	789854	TAF4	1	0		1	789854
CC	GO:0061695	transferase complex, transferring phosphorus-containing groups	1/466	17/3275	0.926922	0.978774	789854	TAF4	1	0		1	789854
CC	GO:0005739	mitochondrion	6/466	67/3275	0.930718	0.978774	280801/112441481/511791/505393/508598/282716	GAT/LOC112441481/ALAS2/TOMM40L/TMEM11/VDAC3	6	2	280801/112441481	4	511791/505393/508598/282716
CC	GO:0044431	Golgi apparatus part	2/466	29/3275	0.933052	0.978774	534488/528057	SLC35A5/CSGALNACT1	2	2	534488/528057	0
CC	GO:0034702	ion channel complex	1/466	18/3275	0.937375	0.978774	282160	CACNB3	1	0		1	282160
CC	GO:0034703	cation channel complex	1/466	18/3275	0.937375	0.978774	282160	CACNB3	1	0		1	282160
CC	GO:0099513	polymeric cytoskeletal fiber	3/466	41/3275	0.944914	0.978774	514812/508202/407188	KRT19/KRT79/KRT3	3	1	508202	2	514812/407188
CC	GO:0005743	mitochondrial inner membrane	1/466	19/3275	0.946335	0.978774	508598	TMEM11	1	0		1	508598
CC	GO:0019866	organelle inner membrane	1/466	21/3275	0.960599	0.978774	508598	TMEM11	1	0		1	508598
CC	GO:1990234	transferase complex	2/466	35/3275	0.969015	0.978774	616275/789854	ANAPC11/TAF4	2	1	616275	1	789854
CC	GO:1902494	catalytic complex	9/466	106/3275	0.975117	0.978774	616275/532844/540303/614870/789854/504937/786732/514631/767917	ANAPC11/ATP1B3/ENO3/POP4/TAF4/PSMD3/SPCS2/CDCA7L/SPCS3	9	6	616275/532844/504937/786732/514631/767917	3	540303/614870/789854
CC	GO:0000502	proteasome complex	1/466	25/3275	0.978774	0.978774	504937	PSMD3	1	1	504937	0
CC	GO:0005667	transcription factor complex	1/466	25/3275	0.978774	0.978774	789854	TAF4	1	0		1	789854
CC	GO:1905369	endopeptidase complex	1/466	25/3275	0.978774	0.978774	504937	PSMD3	1	1	504937	0
MF	GO:0016491	oxidoreductase activity	86/1320	425/8795	0.00174983	0.293115	282851/510440/539069/338074/529552/523311/319097/522283/281904/514194/505212/513873/618939/494549/613679/618792/282105/509837/282022/768256/505677/281112/513996/536763/507361/509751/281306/282604/615697/532422/614508/539976/533020/508812/100301224/327692/535714/526937/404546/509952/281157/534217/514135/512002/521681/616934/613338/541302/535182/281617/616648/532785/281002/526748/282388/525042/5149…	DHRS9/IVD/LOC539069/AOX1/CYP7B1/GPX7/TXNRD3/DHRS7B/LOXL4/CP/HSD17B7/NDOR1/LOC618939/DIO3/AGPS/WWOX/TYRP1/SUOX/PTGS1/DECR2/ALDH1L1/CYBB/ACOX1/EGLN2/GFOD2/AOC1/MDH2/FDXR/LOC615697/HSD17B8/ACADL/P3H1/CBR4/DUS3L/LOC100301224/ALDH6A1/AIFM1/DCXR/HSD11B1L/DECR1/FDX1/AIFM2/BCO2/HIBADH/NOX1/HSD17B3/IDH3B/CYP2R1/MDH1/ALDH3A1/CFAP61/HADH/AOC3/CYB5RL/TXNRD1/GPD1/PLOD3/NDUFS2/ALOX5/DIO1/LOC527083/CTBP2/DHRS7C…	86	39	282851/539069/338074/529552/319097/514194/618939/494549/613679/618792/282105/509837/282022/281112/509751/282604/533020/508812/100301224/526937/281157/512002/521681/541302/532785/281002/526748/282388/404074/100125835/3283888/510243/511624/512070/527592/100125317/534041/281312/327696	47	510440/523311/522283/281904/505212/513873/768256/505677/513996/536763/507361/281306/615697/532422/614508/539976/327692/535714/404546/509952/534217/514135/616934/613338/535182/281617/616648/525042/514996/327697/782446/527083/281730/511943/100847700/613570/282589/512500/534599/282149/504401/787257/614603/505103/281618/614145/616200
MF	GO:0048037	cofactor binding	51/1320	229/8795	0.0019541	0.293115	319141/510440/280813/281917/539069/338074/529552/319097/513873/618939/613679/104968656/614165/282022/511791/506281/508284/509751/516241/615697/614508/511135/505355/508812/100301224/535714/281157/512002/533308/528582/615755/541302/281002/282388/525042/327697/287014/527083/281730/286886/100847700/539159/512500/511624/512070/100336940/414920/504401/338079/505103/534041	GCAT/IVD/HBB/MOCS1/LOC539069/AOX1/CYP7B1/TXNRD3/NDOR1/LOC618939/AGPS/LOC104968656/SPTLC1/PTGS1/ALAS2/IDO1/ACBD7/AOC1/CSAD/LOC615697/ACADL/ACLY/ECI2/DUS3L/LOC100301224/AIFM1/FDX1/HIBADH/LOC533308/KYAT1/RSAD1/CYP2R1/AOC3/TXNRD1/GPD1/NDUFS2/NDUFV1/LOC527083/CTBP2/GOT2/LOC100847700/CTH/CYC1/COQ6/ACAD8/SPTLC3/NGB/FMO2/NDUFS7/PHGDH/MICAL2	51	24	281917/539069/338074/529552/319097/618939/613679/614165/282022/506281/508284/509751/508812/100301224/281157/512002/541302/281002/282388/539159/511624/512070/100336940/534041	27	319141/510440/280813/513873/104968656/511791/516241/615697/614508/511135/505355/535714/533308/528582/615755/525042/327697/287014/527083/281730/286886/100847700/512500/414920/504401/338079/505103
[truncated: 298 more rows]

## Sheet: S5. XFvsPF_GO
Category	GOID	Description	GeneRatio	BgRatio	pvalue	padj	geneID	geneName	Count	Up	Up_Gene_id	Down	Down_Gene_id
[truncated: 919 more rows]

## Sheet: S6. XFvsHF_KEGG
KEGGID	Description	GeneRatio	BgRatio	pvalue	padj	geneID	geneName	keggID	Count	Up	Up_Gene_id	Down	Down_Gene_id
[truncated: 310 more rows]

## Sheet: S7. XFvsMF_KEGG
KEGGID	Description	GeneRatio	BgRatio	pvalue	padj	geneID	geneName	keggID	Count	Up	Up_Gene_id	Down	Down_Gene_id
[truncated: 316 more rows]

[truncated: 10 more sheets: S8. XFvsPF_KEGG, S9. XF specific genes anno., S10. Stat. of diff. metabolites, S11. Diff. lipid metabolites, S12. XFvsHF_neg_kegg, S13. XFvsHF_pos_kegg, S14. XFvsMF_neg_kegg, S15. XFvsMF_pos_kegg , S16. XFvsPF_neg_kegg, S17. XFvsPF_pos_kegg]
